# Supplementary material for: Recombinant vector vaccine evolution
Source: PLoS Comput Biol. 2019 Jul 19;15(7):e1006857. doi: 10.1371/journal.pcbi.1006857 (PMC6668849; doi:10.1371/journal.pcbi.1006857)
Supplement: S2 File — (NB) [file pcbi.1006857.s003.nb]

(* Content-type: application/vnd.wolfram.mathematica *)

(*** Wolfram Notebook File ***)
(* http://www.wolfram.com/nb *)

(* CreatedBy='Mathematica 10.1' *)

(*CacheID: 234*)
(* Internal cache information:
NotebookFileLineBreakTest
NotebookFileLineBreakTest
NotebookDataPosition[       158,          7]
NotebookDataLength[     91214,       1708]
NotebookOptionsPosition[     89682,       1675]
NotebookOutlinePosition[     90104,       1693]
CellTagsIndexPosition[     90061,       1690]
WindowFrame->Normal*)

(* Beginning of Notebook Content *)
Notebook[{

Cell[CellGroupData[{
Cell["Numerical Solutions of Vaccine Evolution", "Title",
 CellChangeTimes->{{3.653247233718869*^9, 3.653247243230265*^9}, {
  3.755905824162923*^9, 
  3.755905829138967*^9}},ExpressionUUID->"7ca17ffc-b3b3-44b6-bd2e-\
c8fa65c9b7bd"],

Cell[BoxData[
 RowBox[{
  RowBox[{"Pars", "=", 
   RowBox[{"{", 
    RowBox[{
     RowBox[{"\[Mu]", "\[Rule]", "0.00000"}], ",", 
     RowBox[{"\[Sigma]", " ", "\[Rule]", " ", ".000027"}], ",", 
     "\[IndentingNewLine]", 
     RowBox[{
      SubscriptBox["k", "X"], "\[Rule]", " ", ".000001"}], ",", 
     RowBox[{
      SubscriptBox["k", "Y"], "\[Rule]", " ", ".000001"}], ",", 
     RowBox[{
      SubscriptBox["k", "Z"], "\[Rule]", " ", ".03"}], ",", 
     "\[IndentingNewLine]", 
     RowBox[{
      SubscriptBox["d", "Z"], "\[Rule]", "1"}], ",", "\[IndentingNewLine]", 
     RowBox[{
      SubscriptBox["\[Phi]", "X"], "\[Rule]", "1000"}], ",", 
     RowBox[{
      SubscriptBox["\[Phi]", "Y"], "\[Rule]", "1000"}], ",", 
     RowBox[{
      SubscriptBox["\[Phi]", "R"], "\[Rule]", "1"}], ",", 
     "\[IndentingNewLine]", 
     RowBox[{"a", "\[Rule]", "0"}], ",", 
     RowBox[{"b", "\[Rule]", "0"}], ",", 
     RowBox[{"c", "\[Rule]", "0.0"}], ",", 
     RowBox[{"d", "\[Rule]", "1"}], ",", 
     RowBox[{"r", " ", "\[Rule]", " ", "3"}], ",", 
     RowBox[{"s", "\[Rule]", " ", "3"}]}], "}"}]}], ";"}]], "Input",
 CellChangeTimes->{{3.6533219919140224`*^9, 3.6533221142859025`*^9}, {
   3.6533222280376496`*^9, 3.65332222937392*^9}, {3.653322266229486*^9, 
   3.6533222737896023`*^9}, 3.6533228795504074`*^9, {3.655035981141905*^9, 
   3.6550360881161947`*^9}, {3.655036163532299*^9, 3.655036184002657*^9}, {
   3.655036304665697*^9, 3.655036315464355*^9}, {3.6550368033609943`*^9, 
   3.655036807479734*^9}, {3.655036839456669*^9, 3.65503684370313*^9}, {
   3.65503717954711*^9, 3.655037180361865*^9}, {3.655037670202064*^9, 
   3.655037728081153*^9}, {3.655038162641294*^9, 3.655038163474016*^9}, {
   3.655054939428729*^9, 3.655054941059822*^9}, {3.657371049765905*^9, 
   3.657371102751936*^9}, {3.6573714375764437`*^9, 3.657371451120082*^9}, 
   3.657371510746255*^9, {3.657389575436434*^9, 3.657389604933708*^9}, {
   3.657390370576404*^9, 3.657390382927513*^9}, 3.65739531733325*^9, {
   3.65739551893309*^9, 3.657395519595656*^9}, {3.6574639639662523`*^9, 
   3.657463964730229*^9}, {3.6574660344271297`*^9, 3.657466045169983*^9}, 
   3.65746624665975*^9, 3.657466342206347*^9, {3.6574663768000793`*^9, 
   3.6574663771365213`*^9}, {3.657467663109524*^9, 3.657467668834259*^9}, {
   3.6574685484214897`*^9, 3.6574685535839252`*^9}, 3.657931002150733*^9, {
   3.657931138736627*^9, 3.657931139711163*^9}, {3.659311371043579*^9, 
   3.659311372285344*^9}, 3.6593663911973658`*^9, {3.66015528505674*^9, 
   3.660155374467739*^9}, 3.660156608641788*^9, {3.6601586669002113`*^9, 
   3.660158668211731*^9}, 3.660159140200885*^9, {3.660160216087862*^9, 
   3.6601602166703253`*^9}, {3.660263973863052*^9, 3.660263974240662*^9}, {
   3.6602642432944*^9, 3.660264243534154*^9}, {3.66026437732447*^9, 
   3.6602643777062683`*^9}, {3.660264484125534*^9, 3.66026448463592*^9}, 
   3.660264938492388*^9, {3.660265081310253*^9, 3.660265081669664*^9}, {
   3.6602652314512444`*^9, 3.6602652317307243`*^9}, {3.6610937232332697`*^9, 
   3.661093725697529*^9}, {3.661093763217038*^9, 3.6610937634985123`*^9}, 
   3.661093833162977*^9, {3.6610939578430443`*^9, 3.661093958056501*^9}, {
   3.6743857725261297`*^9, 3.674385819924684*^9}, 3.674386148933004*^9, {
   3.674386449512435*^9, 3.674386456722596*^9}, {3.6743865310750933`*^9, 
   3.674386535079112*^9}, {3.674386601386972*^9, 3.6743866154160557`*^9}, 
   3.67439535623104*^9, 3.67439765075401*^9, {3.755905928751349*^9, 
   3.7559063109843187`*^9}, {3.755906357818606*^9, 3.755906365225273*^9}, {
   3.755906397632888*^9, 3.75590643160501*^9}, {3.755949475892427*^9, 
   3.755949477802902*^9}, {3.755949553534602*^9, 3.755949585343692*^9}, {
   3.7559499116471043`*^9, 3.755949923822521*^9}, {3.755950347392964*^9, 
   3.755950355293065*^9}, 3.7559682750745573`*^9, 3.755968510799019*^9, 
   3.75596885044678*^9, {3.7559705136556168`*^9, 3.755970640992716*^9}, {
   3.756849299296339*^9, 3.756849343670117*^9}, 3.7568580613233757`*^9, 
   3.756858727009503*^9, 3.756902971682254*^9, 3.7569049384794207`*^9, {
   3.765550087457152*^9, 3.765550099627799*^9}, 3.7686617192310343`*^9, {
   3.768661988429667*^9, 3.76866198928343*^9}, {3.7686628594379272`*^9, 
   3.768662859850359*^9}, {3.768672532938992*^9, 3.7686725338320713`*^9}},
 CellLabel->"In[29]:=",ExpressionUUID->"2d58b136-ccd6-44d3-ac48-66727cc2f46a"],

Cell[BoxData[
 RowBox[{"(*", 
  RowBox[{
   RowBox[{
    RowBox[{"Cp", "[", "t", "]"}], "=", 
    RowBox[{"(", "  ", 
     RowBox[{"1", "-", " ", 
      RowBox[{"(", 
       RowBox[{
        RowBox[{"(", 
         RowBox[{
          RowBox[{
           SubscriptBox["H", "u"], "[", "t", "]"}], "+", "  ", 
          RowBox[{
           SubscriptBox["H", "vs"], "[", "t", "]"}], " ", "+", " ", 
          RowBox[{
           SubscriptBox["H", "vr"], "[", "t", "]"}], " ", "+", " ", 
          RowBox[{
           SubscriptBox["H", "vms"], "[", "t", "]"}], " ", "+", " ", 
          RowBox[{
           SubscriptBox["H", "vmr"], "[", "t", "]"}], " ", "+", " ", 
          RowBox[{
           SubscriptBox["H", "m"], "[", "t", "]"}]}], ")"}], "/", " ", "X"}], 
       ")"}]}], "   ", ")"}]}], ";"}], "*)"}]], "Input",
 CellChangeTimes->{
  3.6573804322987976`*^9, {3.65738224245306*^9, 3.657382257786831*^9}, {
   3.657382295687992*^9, 3.657382352253016*^9}, {3.657382845847439*^9, 
   3.657382846545087*^9}, {3.657382954962854*^9, 3.657383048842692*^9}, 
   3.657389221982546*^9, {3.657391429517428*^9, 3.6573914365704536`*^9}, 
   3.6573930958257923`*^9, {3.657393614090953*^9, 3.657393619726259*^9}, {
   3.657397169713333*^9, 3.657397173877556*^9}, 
   3.75590677999088*^9},ExpressionUUID->"57cd2b9d-363d-4b4b-8791-\
c5acb02f32a7"],

Cell[BoxData[
 RowBox[{
  RowBox[{"Sols", "=", 
   RowBox[{"NDSolve", "[", "\[IndentingNewLine]", "\[IndentingNewLine]", 
    RowBox[{
     RowBox[{"{", "\[IndentingNewLine]", 
      RowBox[{
       RowBox[{
        RowBox[{
         RowBox[{"R", "'"}], "[", "t", "]"}], "\[Equal]", 
        RowBox[{"(", "\[IndentingNewLine]", 
         RowBox[{
          RowBox[{"(", 
           RowBox[{
            RowBox[{"-", 
             RowBox[{"(", 
              RowBox[{"r", " ", 
               RowBox[{"V", "[", "t", "]"}], " ", 
               RowBox[{
                RowBox[{"R", "[", "t", "]"}], "/", 
                RowBox[{"(", 
                 RowBox[{
                  SubscriptBox["\[Phi]", "R"], " ", "+", 
                  RowBox[{"R", "[", "t", "]"}]}], ")"}]}]}], ")"}]}], " ", 
            "\[IndentingNewLine]", "-", " ", 
            RowBox[{"(", 
             RowBox[{"r", "  ", 
              RowBox[{"(", 
               RowBox[{"1", "+", "c"}], ")"}], "  ", 
              RowBox[{"W", "[", "t", "]"}], " ", 
              RowBox[{
               RowBox[{"R", "[", "t", "]"}], "/", 
               RowBox[{"(", 
                RowBox[{
                 SubscriptBox["\[Phi]", "R"], "+", 
                 RowBox[{"R", "[", "t", "]"}]}], ")"}]}]}], ")"}], " ", 
            "\[IndentingNewLine]", "+", "a", " ", "-", 
            RowBox[{"b", " ", 
             RowBox[{"R", "[", "t", "]"}]}]}], "\[IndentingNewLine]", ")"}], "/.",
           "Pars"}], ")"}]}], ",", " ", "\[IndentingNewLine]", 
       "\[IndentingNewLine]", 
       RowBox[{
        RowBox[{
         RowBox[{"V", "'"}], "[", "t", "]"}], "\[Equal]", 
        RowBox[{"(", "\[IndentingNewLine]", 
         RowBox[{
          RowBox[{"(", 
           RowBox[{
            RowBox[{"(", 
             RowBox[{"r", " ", 
              RowBox[{"V", "[", "t", "]"}], " ", 
              RowBox[{
               RowBox[{"R", "[", "t", "]"}], "/", 
               RowBox[{"(", 
                RowBox[{
                 SubscriptBox["\[Phi]", "R"], " ", "+", 
                 RowBox[{"R", "[", "t", "]"}]}], ")"}]}]}], ")"}], " ", "-", 
            RowBox[{"d", " ", 
             RowBox[{"V", "[", "t", "]"}]}], " ", "-", " ", 
            RowBox[{"\[Mu]", " ", 
             RowBox[{"V", "[", "t", "]"}]}], " ", "\[IndentingNewLine]", "-", 
            RowBox[{
             SubscriptBox["k", "Z"], " ", 
             RowBox[{"Z", "[", "t", "]"}], " ", 
             RowBox[{"V", "[", "t", "]"}]}], " ", "-", 
            RowBox[{
             SubscriptBox["k", "Y"], " ", 
             RowBox[{"Y", "[", "t", "]"}], " ", 
             RowBox[{"V", "[", "t", "]"}]}], " ", "-", 
            RowBox[{
             SubscriptBox["k", "X"], " ", 
             RowBox[{"X", "[", "t", "]"}], " ", 
             RowBox[{"V", "[", "t", "]"}]}]}], "\[IndentingNewLine]", ")"}], "/.",
           "Pars"}], ")"}]}], ",", "\[IndentingNewLine]", 
       "\[IndentingNewLine]", 
       RowBox[{
        RowBox[{
         RowBox[{"W", "'"}], "[", "t", "]"}], "\[Equal]", 
        RowBox[{"(", "\[IndentingNewLine]", 
         RowBox[{
          RowBox[{"(", 
           RowBox[{
            RowBox[{"(", 
             RowBox[{"r", " ", 
              RowBox[{"(", 
               RowBox[{"1", " ", "+", " ", "c"}], ")"}], " ", 
              RowBox[{"W", "[", "t", "]"}], " ", 
              RowBox[{
               RowBox[{"R", "[", "t", "]"}], "/", 
               RowBox[{"(", 
                RowBox[{
                 SubscriptBox["\[Phi]", "R"], " ", "+", 
                 RowBox[{"R", "[", "t", "]"}]}], ")"}]}]}], ")"}], " ", "-", 
            RowBox[{"d", " ", 
             RowBox[{"W", "[", "t", "]"}]}], " ", "+", " ", 
            RowBox[{"\[Mu]", " ", 
             RowBox[{"V", "[", "t", "]"}]}], " ", "\[IndentingNewLine]", "-", 
            RowBox[{
             SubscriptBox["k", "Z"], " ", 
             RowBox[{"Z", "[", "t", "]"}], " ", 
             RowBox[{"W", "[", "t", "]"}]}], " ", "-", 
            RowBox[{
             SubscriptBox["k", "Y"], " ", 
             RowBox[{"Y", "[", "t", "]"}], " ", 
             RowBox[{"W", "[", "t", "]"}]}]}], " ", "\[IndentingNewLine]", 
           ")"}], "/.", "Pars"}], ")"}]}], ",", "\[IndentingNewLine]", 
       "\[IndentingNewLine]", 
       RowBox[{
        RowBox[{
         RowBox[{"X", "'"}], "[", "t", "]"}], "\[Equal]", 
        RowBox[{"(", "\[IndentingNewLine]", 
         RowBox[{
          RowBox[{"(", 
           RowBox[{"(", " ", 
            RowBox[{"s", " ", 
             RowBox[{"X", "[", "t", "]"}], " ", 
             RowBox[{
              RowBox[{"V", "[", "t", "]"}], "/", 
              RowBox[{"(", 
               RowBox[{
                SubscriptBox["\[Phi]", "X"], " ", "+", 
                RowBox[{"V", "[", "t", "]"}]}], ")"}]}]}], ")"}], " ", 
           "\[IndentingNewLine]", ")"}], "/.", "Pars"}], ")"}]}], ",", 
       "\[IndentingNewLine]", "\[IndentingNewLine]", 
       RowBox[{
        RowBox[{
         RowBox[{"Y", "'"}], "[", "t", "]"}], "\[Equal]", 
        RowBox[{"(", "\[IndentingNewLine]", 
         RowBox[{
          RowBox[{"(", " ", 
           RowBox[{"s", " ", 
            RowBox[{"Y", "[", "t", "]"}], " ", 
            RowBox[{
             RowBox[{"(", 
              RowBox[{
               RowBox[{"V", "[", "t", "]"}], " ", "+", " ", 
               RowBox[{"W", "[", "t", "]"}]}], ")"}], "/", 
             RowBox[{"(", 
              RowBox[{
               SubscriptBox["\[Phi]", "Y"], " ", "+", 
               RowBox[{"V", "[", "t", "]"}], " ", "+", " ", 
               RowBox[{"W", "[", "t", "]"}]}], ")"}]}]}], " ", 
           "\[IndentingNewLine]", ")"}], "/.", "Pars"}], ")"}]}], ",", 
       "\[IndentingNewLine]", "\[IndentingNewLine]", 
       RowBox[{
        RowBox[{
         RowBox[{"Z", "'"}], "[", "t", "]"}], "\[Equal]", 
        RowBox[{"(", "\[IndentingNewLine]", 
         RowBox[{
          RowBox[{"(", " ", 
           RowBox[{
            RowBox[{"\[Sigma]", " ", 
             RowBox[{"(", 
              RowBox[{
               RowBox[{"V", "[", "t", "]"}], " ", "+", " ", 
               RowBox[{"W", "[", "t", "]"}]}], ")"}], 
             RowBox[{"(", 
              RowBox[{"100", " ", "-", " ", 
               RowBox[{"Z", "[", "t", "]"}]}], ")"}]}], " ", "-", " ", 
            RowBox[{
             SubscriptBox["d", "Z"], " ", 
             RowBox[{"Z", "[", "t", "]"}]}]}], ")"}], " ", 
          "\[IndentingNewLine]", "/.", "Pars"}], ")"}]}], ",", 
       "\[IndentingNewLine]", "\[IndentingNewLine]", "\[IndentingNewLine]", 
       RowBox[{
        RowBox[{"V", "[", "0", "]"}], "\[Equal]", "1.0"}], ",", 
       RowBox[{
        RowBox[{"W", "[", "0", "]"}], "\[Equal]", "0.0"}], ",", " ", 
       RowBox[{
        RowBox[{"X", "[", "0", "]"}], "\[Equal]", "1"}], ",", 
       RowBox[{
        RowBox[{"Y", "[", "0", "]"}], "\[Equal]", "1"}], ",", 
       RowBox[{
        RowBox[{"Z", "[", "0", "]"}], "\[Equal]", "0"}], ",", " ", 
       RowBox[{
        RowBox[{"R", "[", "0", "]"}], "\[Equal]", " ", 
        "100000000000000000000"}]}], "\[IndentingNewLine]", "}"}], ",", 
     "\[IndentingNewLine]", "\[IndentingNewLine]", 
     RowBox[{"{", 
      RowBox[{
       RowBox[{"V", "[", "t", "]"}], ",", 
       RowBox[{"W", "[", "t", "]"}], ",", 
       RowBox[{"X", "[", "t", "]"}], ",", 
       RowBox[{"Y", "[", "t", "]"}], ",", 
       RowBox[{"Z", 
        StyleBox["[",
         FontSize->12], 
        StyleBox["t",
         FontSize->12], 
        StyleBox["]",
         FontSize->12]}], 
       StyleBox[",",
        FontSize->12], 
       RowBox[{"R", "[", "t", "]"}]}], "}"}], ",", 
     RowBox[{"{", 
      RowBox[{"t", ",", "0", ",", "20"}], "}"}]}], "   ", "]"}]}], 
  ";"}]], "Input",
 CellChangeTimes->{{3.653247268386902*^9, 3.6532474627786407`*^9}, {
   3.653320826542371*^9, 3.6533210331605444`*^9}, 3.6533210728236556`*^9, {
   3.653321227071025*^9, 3.6533215492422237`*^9}, {3.653321627025918*^9, 
   3.653321773851923*^9}, {3.653321811331249*^9, 3.653321897910079*^9}, {
   3.653321935844412*^9, 3.653321981197608*^9}, {3.6533220994206743`*^9, 
   3.653322186662014*^9}, {3.6533223967829924`*^9, 3.653322411030711*^9}, {
   3.65332252356744*^9, 3.6533225241824493`*^9}, {3.6533226931737947`*^9, 
   3.653322693918806*^9}, {3.6533227970566406`*^9, 3.6533228121418724`*^9}, {
   3.6533234817417583`*^9, 3.653323485203958*^9}, {3.6550364841047583`*^9, 
   3.6550365223747063`*^9}, 3.655036761412655*^9, {3.655037096832376*^9, 
   3.655037097110035*^9}, {3.65503742370538*^9, 3.655037471183861*^9}, {
   3.655037542515315*^9, 3.655037679644986*^9}, {3.6550377783724403`*^9, 
   3.655037785288991*^9}, {3.655038189549324*^9, 3.655038195020384*^9}, 
   3.65505484118611*^9, {3.6550548858926673`*^9, 3.6550549059028115`*^9}, {
   3.657369397107594*^9, 3.657369398085808*^9}, {3.657369779710026*^9, 
   3.657369782555373*^9}, {3.657369852655349*^9, 3.6573698542177773`*^9}, {
   3.6573699755952253`*^9, 3.657370015126904*^9}, {3.6573700724477873`*^9, 
   3.6573700734918203`*^9}, 3.6573701630214453`*^9, 3.657370372361453*^9, {
   3.657370516766447*^9, 3.657370572306499*^9}, {3.657370630672526*^9, 
   3.657370661046012*^9}, {3.6573709305978317`*^9, 3.657370957980176*^9}, {
   3.657371559563623*^9, 3.6573715846044827`*^9}, {3.657371733577929*^9, 
   3.657371756031725*^9}, {3.657371820538991*^9, 3.657371849136921*^9}, {
   3.657371944886696*^9, 3.657371945403162*^9}, 3.6573720162674313`*^9, 
   3.657372099079545*^9, {3.657372282175538*^9, 3.6573724299955053`*^9}, {
   3.657372475276499*^9, 3.657372698573883*^9}, {3.657372728650222*^9, 
   3.657372777136848*^9}, {3.6573728164799337`*^9, 3.657372827930805*^9}, {
   3.6573730293973846`*^9, 3.657373029902038*^9}, {3.65737307195577*^9, 
   3.657373127372175*^9}, {3.657373175613749*^9, 3.657373253913641*^9}, {
   3.657374005505723*^9, 3.657374076907189*^9}, {3.657374110772264*^9, 
   3.657374228973241*^9}, {3.6573742648961*^9, 3.6573742699567347`*^9}, {
   3.6573802284376397`*^9, 3.657380260651696*^9}, {3.6573803748126965`*^9, 
   3.6573804270415883`*^9}, {3.657382089960499*^9, 3.657382090614777*^9}, {
   3.6573821234745073`*^9, 3.6573822269751377`*^9}, {3.657382376566469*^9, 
   3.6573824146244783`*^9}, {3.65738250651718*^9, 3.657382552675152*^9}, {
   3.657382596955759*^9, 3.6573826354849777`*^9}, 3.65738266861747*^9, 
   3.657382730606091*^9, {3.657382817061561*^9, 3.657382820897316*^9}, {
   3.6573895410242453`*^9, 3.657389541371367*^9}, {3.657389754145597*^9, 
   3.657389770151857*^9}, {3.657389961527646*^9, 3.657389968589581*^9}, 
   3.6573900445417624`*^9, 3.657390442093289*^9, {3.657390476719472*^9, 
   3.657390501966501*^9}, {3.657390534083953*^9, 3.6573907124645243`*^9}, {
   3.657391258531086*^9, 3.65739133169946*^9}, {3.657391378949834*^9, 
   3.657391392584557*^9}, {3.657391457725037*^9, 3.657391483855859*^9}, {
   3.6573915247071037`*^9, 3.6573915675333633`*^9}, 3.6573916412904882`*^9, {
   3.6573932038275003`*^9, 3.657393208562319*^9}, {3.657393267242667*^9, 
   3.657393273699592*^9}, {3.657393344642436*^9, 3.657393347826192*^9}, {
   3.6573935112080183`*^9, 3.657393528895235*^9}, {3.657393577202696*^9, 
   3.657393582017933*^9}, 3.6573947682437143`*^9, {3.657394804704145*^9, 
   3.657394819688373*^9}, {3.657395685804956*^9, 3.6573957184300623`*^9}, {
   3.657396395851651*^9, 3.6573964537882442`*^9}, 3.65739672558947*^9, {
   3.657397251977635*^9, 3.657397321366693*^9}, {3.657464340856241*^9, 
   3.657464350124833*^9}, {3.657466721020833*^9, 3.6574667227060413`*^9}, 
   3.65746865168646*^9, {3.657807833787141*^9, 3.6578079741064167`*^9}, {
   3.657808054220083*^9, 3.6578080549739647`*^9}, 3.657811814529766*^9, 
   3.657811873209934*^9, 3.657811971456305*^9, 3.657812003125099*^9, {
   3.65781205456009*^9, 3.657812104823194*^9}, {3.657812164506675*^9, 
   3.657812206669767*^9}, {3.657812514089752*^9, 3.657812521163814*^9}, {
   3.6578132618343077`*^9, 3.6578132665121517`*^9}, {3.657813309038969*^9, 
   3.657813331030745*^9}, {3.657813373028901*^9, 3.657813377358716*^9}, {
   3.657813425623467*^9, 3.6578134408981524`*^9}, {3.6578134756064787`*^9, 
   3.65781350221106*^9}, {3.6578140269607*^9, 3.657814041739428*^9}, {
   3.657814984865302*^9, 3.657814990510161*^9}, {3.65793101658005*^9, 
   3.6579310264585047`*^9}, 3.659366468257968*^9, {3.659366531719572*^9, 
   3.659366578902359*^9}, {3.659466895204194*^9, 3.659466908117853*^9}, {
   3.6594670060863943`*^9, 3.659467006614273*^9}, {3.659467050862961*^9, 
   3.659467067117857*^9}, {3.660154886287327*^9, 3.660154916611381*^9}, {
   3.660154974578195*^9, 3.660155122439356*^9}, {3.6601551693946123`*^9, 
   3.660155208476804*^9}, {3.66015525507801*^9, 3.660155278125473*^9}, {
   3.660155397679368*^9, 3.6601554962056437`*^9}, 3.6601556565407963`*^9, 
   3.66015571306608*^9, {3.660155851318351*^9, 3.6601558590746393`*^9}, 
   3.66015602426973*^9, 3.660156406639797*^9, 3.6601565338124323`*^9, {
   3.660156692371252*^9, 3.660156765664709*^9}, {3.66015680348472*^9, 
   3.660156862858531*^9}, {3.660156998994931*^9, 3.660157008175242*^9}, {
   3.660157063845655*^9, 3.66015709321881*^9}, {3.660157126516301*^9, 
   3.660157136475906*^9}, 3.6601571709925127`*^9, {3.660157244247168*^9, 
   3.660157345804267*^9}, 3.660157518672873*^9, {3.660158107945641*^9, 
   3.6601581087665043`*^9}, {3.660158350430704*^9, 3.660158352805879*^9}, {
   3.660158436894266*^9, 3.6601584502506237`*^9}, {3.6601586163912697`*^9, 
   3.66015862347757*^9}, {3.660159186152142*^9, 3.660159206403407*^9}, {
   3.6601600003609867`*^9, 3.660160005206048*^9}, 3.660160118807456*^9, {
   3.660160397368915*^9, 3.660160412356155*^9}, {3.6602639550848207`*^9, 
   3.660263960035633*^9}, 3.66026422225309*^9, {3.660264558420575*^9, 
   3.6602645951649446`*^9}, {3.660264657029502*^9, 3.660264665933384*^9}, 
   3.6602648949211082`*^9, {3.660265246010601*^9, 3.6602652570978527`*^9}, 
   3.660265396616952*^9, {3.6610934105118437`*^9, 3.6610934218733377`*^9}, {
   3.661093598397064*^9, 3.66109361391081*^9}, {3.661093678479971*^9, 
   3.6610936804029703`*^9}, {3.66109374300275*^9, 3.6610937436205997`*^9}, {
   3.661093844573721*^9, 3.661093847261717*^9}, 3.6610939367852087`*^9, {
   3.661094005268694*^9, 3.661094005907311*^9}, {3.661094108639596*^9, 
   3.661094111630432*^9}, {3.6617120896235313`*^9, 3.661712092705204*^9}, 
   3.661712334136139*^9, 3.674385800114251*^9, {3.674385928434617*^9, 
   3.6743859491797333`*^9}, {3.674386075461261*^9, 3.674386075752945*^9}, 
   3.674386315672524*^9, 3.6743953109625807`*^9, {3.674397715893696*^9, 
   3.6743977552233353`*^9}, {3.674398346716775*^9, 3.674398349752925*^9}, 
   3.67439856701478*^9, {3.7559058880421543`*^9, 3.755905888760169*^9}, {
   3.755906463524703*^9, 3.755906663049077*^9}, {3.755906701010206*^9, 
   3.7559067587836*^9}, {3.755906795017503*^9, 3.755906975640821*^9}, {
   3.75594750370709*^9, 3.755947546180544*^9}, {3.755947592162931*^9, 
   3.755947705785389*^9}, {3.7559477584721107`*^9, 3.7559477641335173`*^9}, {
   3.755947800140401*^9, 3.755948051049209*^9}, {3.7559486029774237`*^9, 
   3.755948677520667*^9}, {3.755948714432469*^9, 3.755948732201189*^9}, 
   3.755948768858996*^9, {3.755948820189459*^9, 3.7559488520209427`*^9}, 
   3.7559490500963907`*^9, 3.755949160621649*^9, {3.7559492146837263`*^9, 
   3.755949221641079*^9}, {3.7559494928144083`*^9, 3.755949499820594*^9}, 
   3.755949728381874*^9, {3.7559498736818438`*^9, 3.755949898032475*^9}, {
   3.755949940617509*^9, 3.755949956384143*^9}, 3.755950431367325*^9, {
   3.755950547754318*^9, 3.755950557160787*^9}, {3.7559506139154577`*^9, 
   3.755950639292074*^9}, {3.755968261786294*^9, 3.75596841359858*^9}, {
   3.75596857561229*^9, 3.755968578433881*^9}, {3.755968756027669*^9, 
   3.755968785905388*^9}, 3.755968925328405*^9, {3.7559689656141453`*^9, 
   3.755968965994536*^9}, {3.7568495840360317`*^9, 3.756849589081956*^9}, {
   3.756849645959126*^9, 3.7568496490682507`*^9}, {3.756854718221198*^9, 
   3.756854745580099*^9}, {3.756855018683296*^9, 3.7568550220475616`*^9}, {
   3.756855064101*^9, 3.756855068082407*^9}, {3.7568581434266872`*^9, 
   3.756858163353327*^9}, {3.7568582055928097`*^9, 3.756858207295458*^9}, {
   3.756858257424878*^9, 3.756858260828745*^9}, {3.756903066911652*^9, 
   3.7569030699018393`*^9}, {3.756903260110794*^9, 3.7569032640665827`*^9}, {
   3.7569033204890623`*^9, 3.756903328726981*^9}, {3.756905053722155*^9, 
   3.7569050540939217`*^9}, {3.756995641601191*^9, 3.756995646934208*^9}, {
   3.765540657369087*^9, 3.7655406601349173`*^9}, {3.765550423337708*^9, 
   3.7655504275769453`*^9}, {3.7686606328500147`*^9, 3.768660644229394*^9}, {
   3.7686606745149183`*^9, 3.7686606748497877`*^9}, {3.76866187997913*^9, 
   3.768661883128861*^9}, {3.7686628676954603`*^9, 3.7686628720775127`*^9}, {
   3.7686629739691477`*^9, 3.7686629801127243`*^9}, {3.768663022816903*^9, 
   3.768663026142562*^9}, {3.768672512646041*^9, 3.768672520794712*^9}},
 CellLabel->"In[30]:=",ExpressionUUID->"7a0b9471-4169-4e5e-b763-e1cfccc3dfd8"],

Cell[CellGroupData[{

Cell[BoxData[{
 RowBox[{"data0", " ", "=", " ", 
  RowBox[{"Table", "[", 
   RowBox[{
    RowBox[{
     RowBox[{"{", 
      RowBox[{"t", ",", 
       RowBox[{"X", "[", "t", "]"}], ",", 
       RowBox[{"Y", "[", "t", "]"}]}], "}"}], "/.", "Sols"}], ",", 
    RowBox[{"{", 
     RowBox[{"t", ",", "20", ",", "20", ",", "1"}], "}"}]}], 
   "]"}]}], "\[IndentingNewLine]", 
 RowBox[{"Export", "[", 
  RowBox[{"\"\<Dropbox/Antia-Bull/Vaccines/out\>\"", ",", "data0"}], 
  "]"}]}], "Input",
 CellChangeTimes->{{3.657464612566427*^9, 3.657464701833783*^9}, {
   3.657464800700438*^9, 3.657464806943306*^9}, {3.657465063200631*^9, 
   3.657465093178585*^9}, {3.657465659879005*^9, 3.65746567266892*^9}, {
   3.657805501624207*^9, 3.657805507776095*^9}, {3.6578055397167797`*^9, 
   3.657805541616502*^9}, {3.6578060313531113`*^9, 3.6578060751374683`*^9}, {
   3.6578063325047607`*^9, 3.657806468235282*^9}, {3.657806634050479*^9, 
   3.657806636276842*^9}, {3.657806801203356*^9, 3.657806801595709*^9}, {
   3.6578068688490677`*^9, 3.657806899403637*^9}, {3.657806932120015*^9, 
   3.6578069349987507`*^9}, {3.657806985917338*^9, 3.657806997380122*^9}, {
   3.65780703248114*^9, 3.6578070862327213`*^9}, {3.657807219332739*^9, 
   3.657807220422707*^9}, {3.6578076517945957`*^9, 3.657807656552187*^9}, 
   3.657807709901094*^9, {3.6578080163065863`*^9, 3.657808017115415*^9}, {
   3.6578080839532843`*^9, 3.657808100691985*^9}, {3.6578081351744833`*^9, 
   3.6578081470871897`*^9}, 3.657808181546843*^9, {3.657809052513207*^9, 
   3.657809179951489*^9}, {3.657809211946539*^9, 3.657809371381577*^9}, {
   3.6578094754814167`*^9, 3.657809540289682*^9}, {3.65780960315627*^9, 
   3.657809727354917*^9}, {3.657809765875758*^9, 3.657809778069847*^9}, {
   3.657809819853279*^9, 3.657809919528002*^9}, {3.657809950983694*^9, 
   3.657809986172768*^9}, {3.65781006984055*^9, 3.657810070502934*^9}, {
   3.6578101562967243`*^9, 3.657810233066896*^9}, {3.65781026411718*^9, 
   3.6578102644757433`*^9}, {3.6578102944807463`*^9, 
   3.6578102981256027`*^9}, {3.657810992646895*^9, 3.657810993229641*^9}, {
   3.657811116913497*^9, 3.6578111763013372`*^9}, {3.6578113605782433`*^9, 
   3.657811397229673*^9}, {3.657811431790505*^9, 3.6578114410827217`*^9}, {
   3.657812589361603*^9, 3.657812610915123*^9}, {3.6593116948437977`*^9, 
   3.659311702001343*^9}, {3.6593670528985357`*^9, 3.6593670534937773`*^9}, {
   3.659458093128811*^9, 3.659458093566247*^9}, {3.659458138951235*^9, 
   3.6594581412784433`*^9}, {3.6601594051574707`*^9, 3.660159440134973*^9}, {
   3.6601594799267*^9, 3.66015954089118*^9}, {3.6601595935096827`*^9, 
   3.660159594085209*^9}, {3.660160077483017*^9, 3.660160102230394*^9}, {
   3.660160145642243*^9, 3.660160146841864*^9}, {3.660160242348391*^9, 
   3.660160243146846*^9}, {3.6601602929606752`*^9, 3.6601602934161797`*^9}, {
   3.660263785211905*^9, 3.66026378591707*^9}, {3.660263931663342*^9, 
   3.660263932197351*^9}, {3.6602642121117907`*^9, 3.660264212494339*^9}, {
   3.660264430253396*^9, 3.660264437602771*^9}, {3.660264489995866*^9, 
   3.66026449070743*^9}, {3.660264530204485*^9, 3.660264541419066*^9}, {
   3.660264603522018*^9, 3.660264633532996*^9}, {3.660264963201021*^9, 
   3.660264963584002*^9}, {3.66026527822815*^9, 3.660265278812058*^9}, {
   3.6602654041233473`*^9, 3.6602654048515987`*^9}, {3.661093658979314*^9, 
   3.6610936705678596`*^9}, {3.6610937760094643`*^9, 3.661093776537912*^9}, 
   3.66109381852596*^9, {3.6610939430707684`*^9, 3.661093943419137*^9}, 
   3.7559488759333677`*^9, {3.756854448974003*^9, 3.756854528811198*^9}, {
   3.756854647055046*^9, 3.7568547032938423`*^9}, {3.7568547477763863`*^9, 
   3.756854748992441*^9}, {3.756854815623782*^9, 3.756854914808337*^9}, {
   3.756854952084651*^9, 3.756854952355342*^9}, {3.756903226477371*^9, 
   3.756903229626399*^9}},
 CellLabel->"In[31]:=",ExpressionUUID->"fcf66017-a9a8-439b-937f-3dd74dee0ad4"],

Cell[BoxData[
 RowBox[{"{", 
  RowBox[{"{", 
   RowBox[{"{", 
    RowBox[{
    "20", ",", "7.054900477314045`*^6", ",", "7.054900477314045`*^6"}], "}"}],
    "}"}], "}"}]], "Output",
 CellChangeTimes->{{3.756854926455035*^9, 3.756854953851986*^9}, 
   3.75685502790875*^9, 3.756855072275316*^9, 3.756858109003063*^9, {
   3.7568581808216267`*^9, 3.756858210779109*^9}, 3.7568582663124743`*^9, 
   3.756858741667975*^9, 3.756902983580215*^9, 3.756903074229889*^9, {
   3.7569032432520237`*^9, 3.756903268738926*^9}, 3.756903334578065*^9, 
   3.7569956606064243`*^9, 3.765540639287282*^9, 3.7655501352349052`*^9, 
   3.7655504456580667`*^9, 3.768660913760528*^9, 3.768661729556031*^9, 
   3.768661893757843*^9, 3.7686619970754557`*^9, 3.768662988893021*^9, 
   3.7686630304314137`*^9, 3.768672541640835*^9},
 CellLabel->"Out[31]=",ExpressionUUID->"84a5890d-6b20-4c2e-a50e-09c384261184"],

Cell[BoxData[
 TemplateBox[{
  "Export","infer",
   "\"Cannot infer format of file \
\\!\\(\\*RowBox[{\\\"\\\\\\\"out\\\\\\\"\\\"}]\\).\"",2,32,8,
   22235031182896439425,"Local"},
  "MessageTemplate"]], "Message", "MSG",
 CellChangeTimes->{{3.756854926487605*^9, 3.756854953891314*^9}, 
   3.756855027944058*^9, 3.7568550723094482`*^9, 3.756858109038302*^9, {
   3.756858180856967*^9, 3.756858210815864*^9}, 3.756858266346971*^9, 
   3.7568587417044897`*^9, 3.756902983662318*^9, 3.756903074262576*^9, {
   3.7569032432924213`*^9, 3.756903268771813*^9}, 3.756903334610696*^9, 
   3.756995660638925*^9, 3.76554063940239*^9, 3.765550135239871*^9, 
   3.7655504456609287`*^9, 3.7686609138095284`*^9, 3.768661729558589*^9, 
   3.768661893760065*^9, 3.7686619970774527`*^9, 3.768662988895445*^9, 
   3.768663030433502*^9, 3.768672541643795*^9},
 CellLabel->
  "During evaluation of \
In[31]:=",ExpressionUUID->"7096965f-d033-4f87-a2f8-5a0f403aaf0d"],

Cell[BoxData["$Failed"], "Output",
 CellChangeTimes->{{3.756854926455035*^9, 3.756854953851986*^9}, 
   3.75685502790875*^9, 3.756855072275316*^9, 3.756858109003063*^9, {
   3.7568581808216267`*^9, 3.756858210779109*^9}, 3.7568582663124743`*^9, 
   3.756858741667975*^9, 3.756902983580215*^9, 3.756903074229889*^9, {
   3.7569032432520237`*^9, 3.756903268738926*^9}, 3.756903334578065*^9, 
   3.7569956606064243`*^9, 3.765540639287282*^9, 3.7655501352349052`*^9, 
   3.7655504456580667`*^9, 3.768660913760528*^9, 3.768661729556031*^9, 
   3.768661893757843*^9, 3.7686619970754557`*^9, 3.768662988893021*^9, 
   3.7686630304314137`*^9, 3.768672541654086*^9},
 CellLabel->"Out[32]=",ExpressionUUID->"20e5528e-a8c8-462d-b19c-244bdde6ba11"]
}, Open  ]],

Cell[CellGroupData[{

Cell[BoxData[
 RowBox[{"LogPlot", "[", 
  RowBox[{
   RowBox[{"{", 
    RowBox[{
     RowBox[{"Evaluate", " ", "[", 
      RowBox[{
       RowBox[{"V", "[", "t", "]"}], "/.", "\[VeryThinSpace]", "Sols"}], 
      "]"}], ",", 
     RowBox[{"Evaluate", " ", "[", 
      RowBox[{
       RowBox[{"W", "[", "t", "]"}], "/.", "\[VeryThinSpace]", "Sols"}], 
      "]"}], ",", 
     RowBox[{"Evaluate", " ", "[", 
      RowBox[{
       RowBox[{"X", "[", "t", "]"}], "/.", "\[VeryThinSpace]", "Sols"}], 
      "]"}], ",", 
     RowBox[{"Evaluate", " ", "[", 
      RowBox[{
       RowBox[{"Y", "[", "t", "]"}], "/.", "\[VeryThinSpace]", "Sols"}], 
      "]"}], ",", 
     RowBox[{"Evaluate", "[", 
      RowBox[{
       RowBox[{"Z", "[", "t", "]"}], "/.", "Sols"}], "]"}]}], "}"}], ",", 
   RowBox[{"{", 
    RowBox[{"t", ",", "0", ",", "20"}], "}"}], ",", 
   RowBox[{"PlotRange", "\[Rule]", 
    RowBox[{"{", 
     RowBox[{"1", ",", "10000000"}], "}"}]}], ",", 
   RowBox[{"Frame", "\[Rule]", "True"}], ",", 
   RowBox[{"PlotStyle", "\[Rule]", 
    RowBox[{"{", 
     RowBox[{
     "Red", ",", "Orange", ",", "Blue", ",", "Dashed", ",", "Brown", ",", 
      "Gray"}], "}"}]}], ",", 
   RowBox[{"PlotLegends", "\[Rule]", 
    RowBox[{"{", 
     RowBox[{
     "\"\<V\>\"", ",", "\"\<W\>\"", ",", "\"\<Immunity to V\>\"", ",", 
      "\"\<Immunity to W\>\"", ",", "\"\<Innate Immunity\>\""}], "}"}]}]}], 
  "]"}]], "Input",
 CellChangeTimes->{{3.653322704203964*^9, 3.653322726756811*^9}, {
   3.655036541539885*^9, 3.655036545699945*^9}, {3.655037099723845*^9, 
   3.655037099811158*^9}, {3.6573693930230923`*^9, 3.657369393729969*^9}, {
   3.657372044683079*^9, 3.657372045155073*^9}, 3.6573720905829897`*^9, {
   3.657373032747994*^9, 3.657373033253551*^9}, {3.657374309197373*^9, 
   3.6573743443182793`*^9}, {3.6573743828059263`*^9, 
   3.6573744109519377`*^9}, {3.6573788801400585`*^9, 3.657379005803479*^9}, 
   3.657380607736706*^9, {3.657381992547379*^9, 3.657382024821805*^9}, {
   3.657393148037516*^9, 3.657393158713182*^9}, {3.6573948474420357`*^9, 
   3.657394888369372*^9}, {3.657394920803339*^9, 3.6573949286200123`*^9}, {
   3.6573950056285543`*^9, 3.6573950287237186`*^9}, {3.657395085200988*^9, 
   3.6573951169359694`*^9}, 3.6573964862212133`*^9, {3.657396694000964*^9, 
   3.65739670163627*^9}, 3.657397201319766*^9, {3.65746370812923*^9, 
   3.657463723237549*^9}, {3.657464115583448*^9, 3.657464171495223*^9}, {
   3.657469154924265*^9, 3.6574692546875687`*^9}, 3.657469290970594*^9, {
   3.6578139364621973`*^9, 3.6578139925077667`*^9}, {3.659377038677472*^9, 
   3.659377039160081*^9}, {3.660155752139929*^9, 3.6601557528581867`*^9}, {
   3.660155928656863*^9, 3.6601559964866753`*^9}, {3.660158123122147*^9, 
   3.660158124058085*^9}, {3.6601582530936604`*^9, 3.660158256115962*^9}, {
   3.660158294891163*^9, 3.660158298672535*^9}, {3.674386258318507*^9, 
   3.674386281151188*^9}, 3.674395299869519*^9, {3.6743974302542057`*^9, 
   3.674397432593945*^9}, {3.674397499846677*^9, 3.674397507135648*^9}, {
   3.755948897019459*^9, 3.755949020133111*^9}, {3.755950513745656*^9, 
   3.755950520846663*^9}, {3.755967934267516*^9, 3.75596793492494*^9}, {
   3.755969501342806*^9, 3.755969525719224*^9}, {3.7559695834111834`*^9, 
   3.755969719217392*^9}, {3.755969789071521*^9, 3.75596979066591*^9}, {
   3.7568493815879993`*^9, 3.756849381786461*^9}, {3.756849759058337*^9, 
   3.7568497653370523`*^9}, {3.756849884706559*^9, 3.756849889159635*^9}, {
   3.7568499194583817`*^9, 3.756849933577283*^9}, {3.7568500601532087`*^9, 
   3.756850086307272*^9}, 3.765540689754365*^9, {3.768660941151235*^9, 
   3.768660978358027*^9}},
 CellLabel->"In[10]:=",ExpressionUUID->"a80c5450-5e8e-428e-a8e1-6ada4274b0a0"],

Cell[BoxData[
 TemplateBox[{GraphicsBox[{{{{}, {}, 
       TagBox[{
         Directive[
          Opacity[1.], 
          AbsoluteThickness[1.6], 
          RGBColor[1, 0, 0]], 
         LineBox[CompressedData["
1:eJwt13lUTuvbB/BEkURzT8+4n2HvJk0qmugbitBwKEqdJkXKSQiRDJnSiEql
0kBCh2g6hjQLiSSHJnJIiExRpPS737Xe/c+1Pmvttde997rv73Vtof/G5YHS
UlJSshOkpP6vZu/2lzUOyJx3Kzlhg3FA0byGNmrZKmqHDTdC87c3dcRmvLFq
P0Vq9yOWlZjKsMmuSRDIkBrppv5iEnXeZsPcrX8NC87bJF5sX/hdcM2m7VdQ
ymdS/dy6LT8I7tpM7nqpNUDqYuemrF5Bh01eU86m96QKLTiGHYJ3NpeKj3Rt
MOi30dRbVmpjMGKzzqY148PmQZtUE7P4os0TEfpa51XZpZ82Wz4uma1+SQ5T
hQe0esylEKdsv4NjrohExXu6eb4TYRyZX/nWWwX+Xa7VE5tlYTI5PmLgtjo2
3Trgv1FrKpSzlG9947FxJWzaCpaDAi5r+yuEmvKQFxnSb7RKEVSLzLmVNhSi
c0b/+PZBCZ3L3qcXXhNCqu0FKneqILxRY2S6khgH3lXl7dyngrxdRilH1MWQ
k8qWtohRgU69c5kUVwxlfY+G8lQVBPelBvYyYtCHWxcVX1aB14frlXutxVhi
VeeU36cCq5bo17LrxEg+fdorZrkq7uZINqtdE4N1fd9New9VDObsCFWuEiPr
oQ9fxlcV6QMTZeTrxTg7xnmx7y9VjGquffOxWYyrq1LWRMaoov/o9Nq9L8To
lj8YHFqlCiNNv4uNshIw4WsjXHXVsPPVQZNLzhLoW/asyDFSw6EPvuWNKyQw
lXI37J+thrY5p8s6V0kwP96hb88CNZimr2N995HA+8xM1yIvNWRFmkgPbpTg
xOOvhtJJaphUMVNdMUkCGbM9b4oH1bDl1KDN1bsSTPs1XDfyUw3/7PJMsLgv
gXJt2Ck7KXX4Hsz5Vv5QAsrR361rmjquBz6Vy30qgXWgXb0sow7nck8ti9cS
hKfK5/zpro4XCgH07nEJer+nrZS/qY75zkeeOxvRyLc12fKsXh3sWOWyMBMa
PgkPkoqb1NGo+/hm3GwanRKZuyva1VE92zj8sjWN1hWbrbIG1VGrLcktW0yj
6soySl9XA7JCrakXfGjsGntjPW6kgac+b7Q2+tOwcNjv0TpHA7zOT3kGgTTK
Xlw7vtVOA1flMq5mBdO4MENLpspXA6fC43rMttJI+2tCv1OaBuKX6Bb5HKHh
ei1LVnhKA4vtuWHNcTSUZczFg2c0EB3d969JIo3ErFCvtBINzJienfH1OI0D
97oe9NzXgEOTfbJRFo0wnYrSsEksbL42RpdepLHkdXDU8U0srHS+pz3WTMM+
Svz3wggWbH/w3tU8oDFfrbtzaDcLQpN4870PaVjaOZp7xrMQ3hCd/aWNhm6B
4aC4kAX/oErL3E4a8oHfgsq7WTg9WHlk1hsaU8b+Tlv3ioWP8TLOJW9pTEoN
bNTsZ+GPHSenGfTTGG14It49zEJvBxOvOUDjg+Tac3tlTSyWTvKo/UqjuTfK
tX2RJpRL9n/wGKNxZ9fs/bFOmnAeeOCW9ZtGg+qnK9ZumkirH6W6xmlULvSd
keeviXt7x4ccpRn8fWZ+0/ooTWSPqC+Xm8wgIWAyfpVoYt2zQvPuGQxiR6tD
L17TRMBdmStvFBkcSonI9qnRhCBB++MnJQa7G96N1N/XxN5d3+4PqTAIlTSX
x7/VxPfts+qfazBw6j2qx+ez4e/U4s8VMGjW633sJWGD8yVZ6y3x0i1zdmfq
smGlkhB0hWLIez1/yJrDxgkfs43WIgbzKb1tKi5shE0ZGTOlGZh53aqZEs2G
y8DekFJdBmWnWcGLYtgQhOpWuesxmPU+ROVQIhsKx3tu/yI22Km8dmImG0X9
gQpW+gy0033kf5ey8fTek4pThgy4j3+6Db5mI+BCkeyYCYOTHMdx4w9s7Aq8
qrfHlIHmmtxzYV/ZUOyyMx0nVv9q/2vgNxuHrZt//DBjoKiYkvtWg4Ow3TIx
bXMYJK5646DF52C6j85EO3MGCjmWg4ESDgzCWzaVEU81+M/ulREHL68qGSVY
MJi4zOD9MwcOkiQt7owVg+jkfSlcFw5W38jPOEws1fV4rudKDrY8dO3oIx5d
H3m03Z8D6wQljxxrBkOH75i1RXKQnqO96cdcBuEtnB6laA6UOp/VOMxjMKi+
McYlhoNTDyrVMog/F6h13U/hQP9gX4uxDYP+ev+9dy5ywLtcEbsUDATH2oMT
yziYlKGx6zixq7eTm+sNDjhqFPspcdUPC90Xdzgwijrp4WFLnn+rWPVsCwcH
uCU/TxBrJ9PjIU84uMncXPCI+Li+0uPhVxyUik8+sp3P4PbIoaqb/RxMS1mi
to149Pbouf1fOFBdv2mskHit/9uoGeMcWPTG/TNpAYNMQ++gf2W4uOogPGRI
/HC0bXnmNC62BYcNriK2SqvW0mJzsa87Oj+POCzATHmA4uJW86KeOuKzxkWj
JVpcjN23u/Ifcddv6k2EARcfdlar/SZWbD7ROs+Mizj7T3KshQzsMqZVTrLm
wmT15DhD4p1ro882zefiabPWiYXExSY/jh514OJV+EutVcS9UqGRK13I/fq+
1uuINR+8CuSu4uLuhOqWcGKnTA+Xl39yMU1B9fke4v1BLZbnArg4Yh+yJob4
qpkdHRpC1udy2zOReED6xgzTzWQ921n1x4hFD41GfkZw0bPsaspx4lXZZ3ur
93BxMOTQvaPE8cHcloOHuFhh4eYfT1w75/i1pQlcfC34sOIg8dCkKWeUUrjg
98llRhLrPYpKfHqSi0Z9n1kbiX1zBiOy87jQ3x+n6kucumH9mjXnuCgySrJy
Im6y6HHUKeaioPRZrgXxuKyb+adyLta97ZgrIjZ93CQqryTr+9IhP4V4fR4U
Iuu5cO1mJr0n3/dUaMUwmriImjcquEfcZjXzpWwrF+f79rqfI54il9/c/JQL
P2+zs9HEc59o/HP8ORdTnv6QWk28+XRCnvtrLuxNU30NiJ/N3bGt9ysXDYpG
Cg/IflGW/+R74ScXbxvCHDKIF7cHLA2T4qHxzuT1fsQlm12oUQUeuJatM9+S
/fjGpnFqnSoPRqHCm2eJuQrW3w9zeNDde1bOn/hQoVaTig4PraKMSw/Ifr8R
nl3WYchDd8/Gr3uIP9uq5OTM5uFrbvEdfeLV3b+36C3kocq2c3Q3OU8GSk94
C3x4ME1cZTREzmNfQl90aiAPnWkVv44RZ08dfvMmhAf9TCpcl3jaJFZJfAQP
f3mWz/2DnOf+IQ/7J8fI892XvQu3ZJC/JbhIO52H5T9HW7+RvPD4vFMx8hQP
G/d1y2wivvMus1NQxIPCgD3Lm+RLQfez0PUNPKgaBvvIzWbg5fGx7UYTD9vM
17KCSV6pPvltPr2Vh7ogk3ONJM+iWwQTS5/xIHe9QH4LyT/fOr+00SEeZDKt
lNOMGLBsNo86jfHww0Jy5THJy5Yb0X55E/nwfOSRrUA8r/y0nr0iH88kr5Q2
kXzlnntdnaTDx4sZIodRHQaPJUOSl4Z83J11xFCZOC5PNtZ0Nh8dnbtrRdoM
Rk5quXbM58PPYm2SCcOgPWH9W5EXH9vuD7sokfw/OnWn41Z/PlT+GFEaIf1h
0eHYkttBfFypHavpJv2jYm/Rrg1b+ZC289+XxGOQvGVAsSKRj7rL9icLWQyW
fB7bOiWVj4eefV1epB9J/zW9a3UmHwkbxvXl1UlerDUsGC/k42RZXOxy0r+c
PDZZONTyYZa/uDRGgeS1zXe/7kE+lAdSNLZKMYiw1Z5SMcLHgdYg24Okv/Yt
8LyUNEEAq0TtkthRGnWLa0fmzxBgQkhyavgPGjuXJySf1xXAZc2lgKpPNN66
1ljsNxYgz/n2w82kn69cNdjjZS7AtbX769nvaczy8pipaC9AaaX3goV9NN4H
0re2+Qmwobgue6iLxuog9xCXIAF2hNtboYP0++A4Jd2NAmS1B7lEPqFxZuOX
P5/tEqBpO+t6A5lHvHbcHFqQLoDbnIIFWQ1kXoh301ZqEeCmuY6dxnkyryTF
POj/V4DG4HLWigIa547dCG/oFuBHxDdRZB6Zj04Ia7f3C6DAjpqbmEGD/3Bo
5idpCoPLdRaUx9Bw+0NRykuWgu20q+GLDtCIf6TTdkeOQuSwYmzdHhojj712
5CtSYB39b9umbTSedNTdcuNTuG44Mq+AzHsKnt3pdUIKLcqNSzb9SWNh9/cQ
Q5rCmgbzlSJ3GiXPtZXlZlLwUsgxNHYk89urRO9KCwqN+4xrvprRWDSweljk
RqFSLHiwZwKNU6r72/a4U3DZ8iRx+4gE36yKirs9KfxzrLRl6aAEubG/1p3w
p+DXXy883CvBiFZWu1wYhYWl2ddNb0ng4txQtnYLhdwN1bmjlRKc3fbhaP02
ChviLlhmlkmw4pa1Q1QUhRmul5Z4nJbgb/9n1z7HUpC+wc6v3S2BdKzMCcdE
4sMKM7S3SuB+RX/zhWMU7lPHQ71DyLwutVs3IJ1CjNsdpzlk3vfO5mc+LaDw
+Fd56p6ZEii2++yqqiHrdXzHOUL+L9aOH3bnNFA4OeT4MqJajErmsmnEbQpy
+z5qaZeIsX6r1IDxAwrJ1ycfrjkhRp1y3p8FXRTEO+1bKrzI/4zlXQvpHgqF
5hWT9zmKEer3Rc3nJYWRVAxJzRODc9n2AesdhSt0ynMuX4xwx5fz4oco9PS8
k8vtFKEpfCrn3U8Kvy3Z4YN3RKCyZg3bjVFYluH//UuFCPf7o4vHJwqxI52+
139MBCZGTG1REpJ5SKmlYIEI7XUBE1bPFCLZ022uYqqQ5GcnO8pQCMsfsZfl
9wgxudbZNHeWEEk1AfJFQULMrrZc12cuxLNR6udDSyFSbije32wnhI683uv8
TgrOZZXpcd5ChMy11WmaTGGtyaySS35CyLFF81c+FWB3SeG91gAh/tVzWux0
SoC/Lx//rREihG5h0IaXOgJMvRgUcGa7EL+MDe5cmsNHY4Gq0c2jQhQ2lGe4
GHLxXBLr8CJZiKlfhzma7zn4fnrcf2KaEAEDy7+Yn+VAkt+f6pAtRG17TG4S
m4PoUzW//j0vRKja0rOsUU3MS9tw+2OdkJyH7PkTCzVQHtPgTX0XIm29SDSz
WhnnltxjHf4hhH91QbtvkDJOTnv0aOCXEFZrbD3ClZSx92iP/Q1pESxrz59c
tEYJy9JHDFYqitAhd2PktYwiXhYajcfpifDx5oHetGNTMf12Vs6wnwjCnx80
mdnjNrM0tCrfF4sg9f/X/wBqFcge
          "]]}, Annotation[#, "Charting`Private`Tag$10674#1"]& ], {}, 
       TagBox[{
         Directive[
          Opacity[1.], 
          AbsoluteThickness[1.6], 
          RGBColor[0, 0, 1]], 
         LineBox[CompressedData["
1:eJw913c4Vu8bAHCbjKyGpPKeo8h6jYYS9y0NoiEzlfIWIjPqixRlRSkVkTJL
ESl9ZWWP7JRRlBBCQhQywu+831y/v871ue77WffznOs5h8ZwOmjFxsLCksTK
wsJ8Rl9kcCmfvKe5qKZyfpZ9qWZZo6S+qaQH3I5eX+Bt9Utz/nWBr6RkEOxZ
FVEz7MsO0UUhazgl70L+e5HJhmJRsNc46/B7TTI4xpdbNaMUNM6cChtZkwOD
2d5pTXob4VzFaqUf6bnwvWB+2KJ8E4jfbqoZ0s6DLUTpvVBtNWDIIvt3m0Iw
qtt+Y+0+dXBP5cv5+aEEBpRTFD6/QeD+1CU9tKYKcoL/1VGN2g0tRflnB/ur
4GjplnOt3jrw5FFk6ff0aijXWSpodEoX9p3Zd2xAuxasr7dLDWjpwZ1FuXf6
bOqhWQ40Y8T2g8j9SrbRDw2QMMiZuT3NEGYWZyY7b2sEdfeV4yNbjKDn0oMD
I3GNYNX0pNG0wggybS7G/LBtgqqhWhOrPmMwV92wdXimGTL2jj5aoWEG8dWx
Lt/XtALLc8ZK1h1HYSzypWzHtVaYtJtr0ftzFHbZ1HQ3TLXC8D+3dAWyLGCQ
/bdxbuNHKNQr/MMrfhzUNPZtDQpsgzUDvgbhjyzh7bM/bNI/OoC9r0gshdUK
RGCRhYBiJ4RvlvG/52oF6uvCtgae7ISpxfRuoT4ruD6W/MvzXSfo/Zwdj22w
hg03m60YKV9AOyxNbiDvFHhXy+9RPtYNSTEP/AW77SEpPWtdSng3bP98pn3Q
yQEaIrezr63thkBvpeyUOQeQsjHLE9vSA0uUNsr30Zygmt1PkUX0K7gUF5Wy
FznDMo1PIvWve8HhPDkacMAVUMr6h85sL0Tck+eOeOwKtnyjNSWqfRCXXMr/
dt4V8lq5/DPj+mBM2exM3b9uwDin8jvasx8C5mqMbWXPQdqzoE/2igPg0pQo
1mzsAQMiA9f2WA5AQQ9Ruz3XA6TP7dGUCRsAXmmPrSNrPCFuG19899QA9NQy
Ylb88IRbVdeszcu/A7dnkdDSaC84131jdPeRIcgT1ZLNW+UDL3aNJKy9MQTD
Ei8ODJj7wI/kA0bsJUOQ73y5/mOkD5xyFs4qkB6Gvdwz3fzLL4H57C2vjb+G
wUtG+MmMxGWI5avxFd45Ale+8TA0DPxAU+P8ER+LEbAW/TJees8P2hzlNv74
h4rbntPc3OcHYg1Xe2ufjECHxVHzHz7+cDNSX/eK0CiIsCu5TxQGgO/aN4vn
P42CRcXGLeucgoAwvdjnMD4KD4yTe3urgqDoimJR2+Kf8E+HR/nrtcHw5/t1
l1ytn9C0q3XuZ2cwnH2xv+ns45+w7rNRu5XVNbCBd3cHz/yCkVf6OrPJN4Al
YSL309VfIBCROk3yhUIkh0Rb9cNfsJZQ2jWqFQqVVdark9//AsYRwayr6aEg
Y/QnwWrrGKTHB9f+jrwJ/aekU9tZxyHmutCT0ODb4FOjX1cnPg5OX0/xqtTe
BjHFM8N5quPQdCyaFrM4DHR+5SndsxqHgjUf2DrDwyD5wsGXplXj0DJpIW6Y
Fg52ty4UvA2dgLzKeiX1RZHANp7QUZg8AcbPn7nkmUVClGkly7OSCeClv/yu
khwJ1RKi2iFjExAcH7Cfb+9dkHucVKFr9hsesfo0v4qLgsFXjW9L1kzCWG6b
a7VnNPitnhpNV5sE48eGr/g/RYPEpdWi8QaTsNpsT/y5bTGgv8vW2Nt3EnSb
TT3fsMXC07dzrep9k6B8ZVRral8cOH5d352RNgXLRA5vf8qTAJ0WrTzFVVPw
m2NP2efdCWDYckWxrmcKdvNdnOoITAC1mj6Pr+LToLSF/s9J3gfAnp4otCxw
Gv4IL+XIXfEQIr1omv8cmwHVGlsj3pOPgHfi7Qlfzxlwi70d+Sj9EVxw8gm6
ET4DK9or+razPAYGo6Ppcc0MqGzfVh4Y9xjkdaJPt2z+A7eEEkZihpKgWHTF
3S1Cs5DyepZDID8FNoRUFuyUmwUdlwkXDYlUeMTl3mOwaxY8rjg2JnqlwrWp
93Q7r1kI2HVJTFHrKZh0hL2O6p8FkevsP6+0psHAE6GxmaI5GIpKdfRYmw5H
pIpW8LTNwUjV6oySY+lQH+0ES37PwZYzfaJVUemQEfomWF5hHljoBh1LRV+A
97lrtKN358FAnVVmjP9f4KX5SXeosWD5Ur+7vdIvoXLbTfrFnSy4MpenyNzu
JQSYxWxedZAFPzxoUL7z9CWwhWbvPnyaBZs3VpSd3pQJ03ODNh+iWZAm2KHz
xiALvrcZJ9WzseJnKdeNbuk58GSS8dxRkBXl+x9GO7DmwqklztkCEpQTJyIM
D+ZCj15wpd5GVryTvrV+eCIX2nIL+itsWNFSo187TS8PaiOl1xfVsqLb6oSS
tLWFEJyxQflYKyvGFOKLZ/6FoPNWa8vcV1a8rWv/sbK3EMq4j+hum2fFneG/
eqRNiiDvXKhttjIbql1d982HKIanRlPJz++wofiddxpV1D1l78z1Yv8DNtwg
VJALwqUge000d/gZG3o/VB411yuFR6UK1fJVbHhcovC+f3EpxKgwBpJm2DDl
YhTj48syuC5UIxt/nB3VLl2tEyh6DTmbV73c58iOCixuR47zVkCPhRP8Oc+O
E5XVouHGFaD+VNTINIId576ld6YNV0C/7pELAm/YMWI3n0uvXBVo+w7Ve6hz
4IqdMnvPNtWA4xMwl9blwM8P5xP5FGsh6t3NniYTDmT/8kwj5UotjKzZNEU/
w4Fq/cKHBbXqICbvItGbxIFaSwMyXha8gclxwbMHl3Gi5y37lMHfb4FcxZif
Jznxjt3AmRiFd7BvR0bQU2VOnL+8HAZOvIPEW2YxPHs5sbRyLMi44R0cpMdX
FPhy4k5p7orYzAZ4ekpFXG6UE/e7lpdujGkCxiejQvZaLnR2X+lk+qsFeO99
cXBp5cK1F68fvqvRCi/MHSU6ernws+PXQ/eutAL7x0CPXFZuzJw+mdYj+REe
tuSqumzmRrEXqT2p5p+gt1kyqT2BGxdtC/PDsc9wPfypif5zbiR68bKEXjts
Mt7KmZvPjW7J3+1qE9ohsMmQEd7CjeTVMkaaUQfINAZI6C/mQfPBxnQDy06w
ezsYmuPBg7vpfJXSPV9AJJS6kwJ50Ft4B/ou64Lc/VzDYWE8aCgkkX9Qtwv4
6tfoOT/jwXtCs7H7n3dBat1BTumvPGjr28pf69sNw9XZHmEHFuHWdWc37NOi
7tVyP4aTNC82NqRPha/4Bqt7dnFNqPLiuYTNrP0m36CGbdETL+TF8SUGTk/C
vsFaDBkNOsSLFxxq5y8JD0BrbrjPw6u8KJi4zdNf6DtoPX8U0/qDF2nDgeVz
5BAI36v8qJ3Nh+s5WiZq3o5AQU7wxeoyPtx2Vb8gcWIETrfoEwbv+FAwdPBZ
jsQolC99Z2sxwIe/uf79esN2FDxCWyfdJfgRswfP/uT8CV/8B5al+fCj5g8p
r2DdX5DuzG8opiuAh/kaHD1nxqE2StTjqYkACu2bKtohPwG9ZeKx208KoK3L
yrf7j06A+Ir13+29BZA3iKdCumgC/Ip3+ha/FMBTepfPfL7yG0xEvP+1Ixbj
5wRil/S6KZj+d1Q0f2YxygiZaZ6//gfiz58eUDIVwlgeGUYVGxsqFS2aDDwq
hI/87/HISbJhEUcSZ8cJIZSW2PgxToMNO0N6JEOchXDKmvdhpTsbro47avot
SAj737wQ5hhhw6iy/WXxeUKolL/m+KIudrwlsCFGhBDGvRWcHkaNnHg59o/B
2KAwSj1i1J3sXoQsjZ2Y5ymK8YK7r52QF8Z1btbuRrJLUX67Z17x1FLsGY8w
4ctfhjF2q0z8Q8Rxz1e7C7dcxND80ec/9TfW4L6eULnVq8Xx5p5XA/xI4EAp
w6fy6UqEnK7b969LoaLw+1Xax1bhkdqzl50EpZEXxi3bfq3GwrSJE8JW63H3
kPlvwlgSVW8wgty/yWHMEt9GbzNJ1L4YGqP7Sw7H1FOetR2WRKch/rIVs3IY
Fzxjc4chiT0x1euyhORxWvp+yyJnSUyy0hL5ulkeUxmfc0aCJVE+aSqNI0Ae
hVqOeRUUUe0/tFkNSiqg9Xyg2coySTzhs40jQFYB89Y93+BeIYkNb4WDJTYo
oO1ZliHlN5K4PrGyFHYrYIlI/NHET5KY0sd33dxBAd32dmlem5DED7Z712dn
K2BLyUlWc3kaBgbzuoruUcQRrY/iF+g0DNjYn6t2UBG5i/dviFOhofqQV7aB
uSJuKtxq06tGQ7dFPEuP2Cli2CuhujM7qXz5C4JFQYqYujWgN1yHhsvayBmn
m4pYmjMzn61HQ9ryhCGBu4r4M6tXZd6Ahq4TFrpCSYq4PyMv8qoFDbN5s3OX
liuitarKizRLGtobjGlJ1CrixRePa96dpKE3l/GmRY1U/89vzS0/TUO1agXd
W52KyPv01MmH/9DwTNpHae1pRSTk2y9UeNLwSGvGvWMsdNySYhgxcIGGIxoe
y8y56HgqWbNayY+G+gVR274K0/F14hKl/FAaGnhavVKXpmO7VLBu520aSoy8
f0qXp+P4g3kGewQNOcw9Ds0o0VEqYSBcN5qGfM4NB8S20nEb7fgz+zgaNnvr
sdtq0tEwrrnyxgMa3qeLMEK30/FyTNFMczINQ9dJrTixh45RqzYtnUqlYcSR
4U+L99Ex/X6KosRzGn63/TJ404COnVF3LBmZNPS5NiooaUbHyRX85/1zaJi5
64ap/GE6Ct69FJaUR0OrKgdnEQs6akbYVwyX0HAsSPGG0wk6mizr6hR+TUOB
uOTgfis6OoSbTm+oouqX+FYZTtHRb0mdqFktDeO0GSludnS8f3u7wvl6Kp9L
c1WwPR0zRLJ3xTTQUOyJfYGPIx1rbiocL26moUv+VMUhZzpO3xC7zd1Gw+h5
Z4FsVzqKCF5Ple2gYcmh6Eo4S8f119lf7+2iYYLvsb60c3REAY8O5680NNzd
lcDlTkeza8OTt/tpyEi7QNfxoKMT30mRrO/U/gRpvnLzpGNAcKvcx2EaCoke
tg85T8eXV8osJMep86bm+CTwAh2T9tSIBU7SUPv+xooLF6l68jc0DM3Q0LRr
RZylNx1D3rRcM5qn4ebYONsNPnT0Ce3Y9YqNQHkdnr2/Kbse7GUhuAhc3qV9
POUSHa2XDOVeWUTg65JdaQaX6agfOa1oIkSg7YaD9e6+dARz1m95ogRy5t62
m6GsIsHzgFxO4AbByneuftR5aF98NFicwLG292VdlJfHLV0+uorAzqD8aR1/
OvIyJN6Z0ggUV3gg/pjyH5K8WiBFYPTW+NJZyl2PleavyhFYGyo9dCeAjs22
m3N+KhI4rP3F9SPlSjlN10MqBJqu4bkpFkjH3KEdCkUbCZwNan1uQPnpM72+
dVsIbBpcohZAOc7lYHzINgIbX4r5ZlK+pXro8BgQyCqypb+LsnuWdX3xLgKf
PL+7WfkKHU97OATJ7CGQppGeZkjZQt1N+8ZeAo3yDM1dKR+Y9ZwdP0CgXFaH
ayhl7cJLWUeMCNRjOaCUQnnTpSsupaYEtptfKiqlLKN9Q072MIF8nvsNPlJe
XHE/9rclgbtF2pexBdGRNejBIQsryllFYaKUx/Y8ES0/RWDigc5EknIvf3qd
nD2Bm39126hQbn2TFXjLidovmtgEUK4NLdCaOkPgFtVTtvqUCw6Wzxw7R+Bq
2fEWU8oP3zc4KVwgcE7r6vxpyhGRrevDfAi0ejX6yY1ysHln97QvgcFfLOe9
KHtJ9EVbBhI4pMvp4UfZqX3ItDKYQOmtqSZXKTPixoTp1wk0UxZMvEnZiDFT
E36TQMFjA04RlLf28uCJSKreZtMP4ykrJAlOV90jcNxWknhEWdJuWYZSLIFu
zmlaTyiLyK9yjEggsF9Ijy+NMucwKTOXSMXdx/zTKU8+k+06mUzg3ioyO4Py
gIvy/ZpUAjfJ5zzOovx2XFPo7r8Ebvvg1pRHuTRrZ/V8JoFLcuVXFlLO9ND3
s84lMGK9t0ox5SR1Q826fAJZegxXl1K+N3toUrWYwCIBha4yytcLj7+IKqPq
22l06TVln0s29qyVBMYIlsxVULbmPNv55g2Bar/VY6spi6+p+jDzjsD3vloZ
NZTfqK2ql2km8Pc+9YxaypcPurw2biHw9uvyuDrKm+zL8y9/IpCLzfz8G+Z6
/Fe8fNZOWcJsZz3lmFiH1LYvBP68y8ryljJX49J7m/oJrEga0ntHOXfQ9taJ
79R4m3Z0MO3IVRAUOkyggJWDTQNlQlLkUv4ogZp3d31l+v0Wa/eBMQLVd9w5
1Mjcb8Ncp+WTBIZeWFbOtKbDYpsdM9T+J7nKNFFOjMs0jmElcaemYivTZrm8
e2s4SPwy9FC6mTJ/k8WOSW4S/92o4Mx00dAL9bV8JLJlqf3LtBs3t+rBxSR+
T1AZZVqGdljWW5jEEykXZN9Tbtv6jJa6hET7TNdjTO9wNBXiWkniM6un+UxP
BqZwq64mUeVAQB/TqfHzc8doJEaKbVr8gfLxV4YT16RI9No2rcz0kubHQznS
JLLT+A2Zrhye6emVJVHgZYwL0148B9pEFUmMj+gOYbpHfbLaYQOJiuuVi5iO
NNYvidpMokV/0Hum9Z3iciq2ktipoPqdaZagsedjGiS6HN43x3RGgk4STYvE
YZkpwRbKp/Lux+7bQWKU5n5JpiXej9w5v5tEhR47OtN+i+76N+8l0Tty3x6m
1cghLzYDErlRy4TpwW1abnQjEnuz91oyHWcSfvqIKYnZ1f6nmTZy/sYIMiex
ddGUG9M8wRrmmUdJPB+aeYHpvAc3DbqPk3iZp9afaakPW1DDhkQrUApjumUk
ZLOdHYkOIeFRTF/j7VKMcCDRZto7jmmU2rSuzJnEG28nE5ke0wheNepKoq8z
TwrTSabtS1b/Q9X/T+Yzpo+4qPDreZI4dIcvg+myhx+nH/qQWJZV/Ipp9wLF
n+98SUxVoRcyLd9y+dtcAIlyc+YlTHeOvu+UCybR4KduOdNhfHItZiFUPRJY
KpnWWetd7x9KIu2QbzXTfzQbX7+4TSL2NNcyfeLM+Zf8USSOtk++ZXqTSvvL
9dEk3n/9uoFp3p/Up0EciervzzQx/Tn9QeaJByTePDPfzPRzF64sn0ckbh9y
/MC0r7JtVnQyifK+pS1Mm4zWZOWmUvUWn2/9b3znm9ljL6jzHKTSxnS90li2
cCaJV14ofGY6YcQkRzGHxBC7Ze1Mn3uek6OXR+WLD/9nXWeJ3FOFJJ5my+z4
73woeef6l5BYrOnUyfTIjy+5CeUkEoPiX5i+4/T4VVsN9X747u1ietsP+7xl
DSR6fjbqZrrbUSX/QAuJsUs29zAdPPw7P7idxB3OU/9ZyTG/oKyHxLM2cV+Z
9nLQKVIbJfGSZEov01X2jcWpsySuXezc99/6bOcrvOhSeHpwop9puo3cG31L
KTQKOP2N6fm8lMHjdVIY9vLuf64Xkec7u2UtjotH/+fy46aNB2LWoq35X79K
u3xPnn0dlh3/65Vm7896Oa/DL8f++jyr7IHaz+vQbiFe4nhQf5WuNB61/Gve
Nk8dxwxpHFiIu2vtGw4Qk8G4BX99RAuL9ZJBjwXn2azSl/8mg8KMvw6TWcGR
Y7weNe3/+taXQiuBV+vx1M6/Do2yrrCUlMVXC/M5u7xrT5avLN5Z6M887Ogb
/j5Z3LMwn2R71pPvD8rhjgVP7kicii2Qw/iF8RyXjqkpk/I4vNC+++t295JA
eYw4sbA+4dyqijF5ZF/IT9BQXllnqYDzRn+dZGm4LKpCAVmO/vVT/7PCNgqK
mLfQX5SDveJG6r9hdMGBxif02McV8dDCfNojL3vutKQjbcEb2+KTA+uo7xSr
v27l21Sss0IJ/RbikevvPa3TU8LNC+Y/u+TBtctKuPXkX3sXhUTq5Sih50J9
eh1GV/P9UMIG27/eu9I4sVpKGd8b/nXFjusswybKWLEwfy3HisPCQco4vTBf
5/IlRY6Fypi8MF6sBEOqdlz5/+vp+uF3NERGBf0W6iNV+vjOvsMq6GS9sB+T
GceFQlTQaCE/VKFEtqFABZMXfD60e7ZuTAWFFtpb/+J4VyWrigUL8ZMNM+7r
j6qi/sL4jPSfkkE3VPHJgkMb+EPKKlT/X5+CX+um5udVUXrB/wPD6DPc
          "]]}, Annotation[#, "Charting`Private`Tag$10674#3"]& ], 
       TagBox[{
         Directive[
          Opacity[1.], 
          RGBColor[0.922526, 0.385626, 0.209179], 
          AbsoluteThickness[1.6], 
          Dashing[{Small, Small}]], 
         LineBox[CompressedData["
1:eJw913c4Vu8bAHCbjKyGpPKeo8h6jYYS9y0NoiEzlfIWIjPqixRlRSkVkTJL
ESl9ZWWP7JRRlBBCQhQywu+831y/v871ue77WffznOs5h8ZwOmjFxsLCksTK
wsJ8Rl9kcCmfvKe5qKZyfpZ9qWZZo6S+qaQH3I5eX+Bt9Utz/nWBr6RkEOxZ
FVEz7MsO0UUhazgl70L+e5HJhmJRsNc46/B7TTI4xpdbNaMUNM6cChtZkwOD
2d5pTXob4VzFaqUf6bnwvWB+2KJ8E4jfbqoZ0s6DLUTpvVBtNWDIIvt3m0Iw
qtt+Y+0+dXBP5cv5+aEEBpRTFD6/QeD+1CU9tKYKcoL/1VGN2g0tRflnB/ur
4GjplnOt3jrw5FFk6ff0aijXWSpodEoX9p3Zd2xAuxasr7dLDWjpwZ1FuXf6
bOqhWQ40Y8T2g8j9SrbRDw2QMMiZuT3NEGYWZyY7b2sEdfeV4yNbjKDn0oMD
I3GNYNX0pNG0wggybS7G/LBtgqqhWhOrPmMwV92wdXimGTL2jj5aoWEG8dWx
Lt/XtALLc8ZK1h1HYSzypWzHtVaYtJtr0ftzFHbZ1HQ3TLXC8D+3dAWyLGCQ
/bdxbuNHKNQr/MMrfhzUNPZtDQpsgzUDvgbhjyzh7bM/bNI/OoC9r0gshdUK
RGCRhYBiJ4RvlvG/52oF6uvCtgae7ISpxfRuoT4ruD6W/MvzXSfo/Zwdj22w
hg03m60YKV9AOyxNbiDvFHhXy+9RPtYNSTEP/AW77SEpPWtdSng3bP98pn3Q
yQEaIrezr63thkBvpeyUOQeQsjHLE9vSA0uUNsr30Zygmt1PkUX0K7gUF5Wy
FznDMo1PIvWve8HhPDkacMAVUMr6h85sL0Tck+eOeOwKtnyjNSWqfRCXXMr/
dt4V8lq5/DPj+mBM2exM3b9uwDin8jvasx8C5mqMbWXPQdqzoE/2igPg0pQo
1mzsAQMiA9f2WA5AQQ9Ruz3XA6TP7dGUCRsAXmmPrSNrPCFuG19899QA9NQy
Ylb88IRbVdeszcu/A7dnkdDSaC84131jdPeRIcgT1ZLNW+UDL3aNJKy9MQTD
Ei8ODJj7wI/kA0bsJUOQ73y5/mOkD5xyFs4qkB6Gvdwz3fzLL4H57C2vjb+G
wUtG+MmMxGWI5avxFd45Ale+8TA0DPxAU+P8ER+LEbAW/TJees8P2hzlNv74
h4rbntPc3OcHYg1Xe2ufjECHxVHzHz7+cDNSX/eK0CiIsCu5TxQGgO/aN4vn
P42CRcXGLeucgoAwvdjnMD4KD4yTe3urgqDoimJR2+Kf8E+HR/nrtcHw5/t1
l1ytn9C0q3XuZ2cwnH2xv+ns45+w7rNRu5XVNbCBd3cHz/yCkVf6OrPJN4Al
YSL309VfIBCROk3yhUIkh0Rb9cNfsJZQ2jWqFQqVVdark9//AsYRwayr6aEg
Y/QnwWrrGKTHB9f+jrwJ/aekU9tZxyHmutCT0ODb4FOjX1cnPg5OX0/xqtTe
BjHFM8N5quPQdCyaFrM4DHR+5SndsxqHgjUf2DrDwyD5wsGXplXj0DJpIW6Y
Fg52ty4UvA2dgLzKeiX1RZHANp7QUZg8AcbPn7nkmUVClGkly7OSCeClv/yu
khwJ1RKi2iFjExAcH7Cfb+9dkHucVKFr9hsesfo0v4qLgsFXjW9L1kzCWG6b
a7VnNPitnhpNV5sE48eGr/g/RYPEpdWi8QaTsNpsT/y5bTGgv8vW2Nt3EnSb
TT3fsMXC07dzrep9k6B8ZVRral8cOH5d352RNgXLRA5vf8qTAJ0WrTzFVVPw
m2NP2efdCWDYckWxrmcKdvNdnOoITAC1mj6Pr+LToLSF/s9J3gfAnp4otCxw
Gv4IL+XIXfEQIr1omv8cmwHVGlsj3pOPgHfi7Qlfzxlwi70d+Sj9EVxw8gm6
ET4DK9or+razPAYGo6Ppcc0MqGzfVh4Y9xjkdaJPt2z+A7eEEkZihpKgWHTF
3S1Cs5DyepZDID8FNoRUFuyUmwUdlwkXDYlUeMTl3mOwaxY8rjg2JnqlwrWp
93Q7r1kI2HVJTFHrKZh0hL2O6p8FkevsP6+0psHAE6GxmaI5GIpKdfRYmw5H
pIpW8LTNwUjV6oySY+lQH+0ES37PwZYzfaJVUemQEfomWF5hHljoBh1LRV+A
97lrtKN358FAnVVmjP9f4KX5SXeosWD5Ur+7vdIvoXLbTfrFnSy4MpenyNzu
JQSYxWxedZAFPzxoUL7z9CWwhWbvPnyaBZs3VpSd3pQJ03ODNh+iWZAm2KHz
xiALvrcZJ9WzseJnKdeNbuk58GSS8dxRkBXl+x9GO7DmwqklztkCEpQTJyIM
D+ZCj15wpd5GVryTvrV+eCIX2nIL+itsWNFSo187TS8PaiOl1xfVsqLb6oSS
tLWFEJyxQflYKyvGFOKLZ/6FoPNWa8vcV1a8rWv/sbK3EMq4j+hum2fFneG/
eqRNiiDvXKhttjIbql1d982HKIanRlPJz++wofiddxpV1D1l78z1Yv8DNtwg
VJALwqUge000d/gZG3o/VB411yuFR6UK1fJVbHhcovC+f3EpxKgwBpJm2DDl
YhTj48syuC5UIxt/nB3VLl2tEyh6DTmbV73c58iOCixuR47zVkCPhRP8Oc+O
E5XVouHGFaD+VNTINIId576ld6YNV0C/7pELAm/YMWI3n0uvXBVo+w7Ve6hz
4IqdMnvPNtWA4xMwl9blwM8P5xP5FGsh6t3NniYTDmT/8kwj5UotjKzZNEU/
w4Fq/cKHBbXqICbvItGbxIFaSwMyXha8gclxwbMHl3Gi5y37lMHfb4FcxZif
Jznxjt3AmRiFd7BvR0bQU2VOnL+8HAZOvIPEW2YxPHs5sbRyLMi44R0cpMdX
FPhy4k5p7orYzAZ4ekpFXG6UE/e7lpdujGkCxiejQvZaLnR2X+lk+qsFeO99
cXBp5cK1F68fvqvRCi/MHSU6ernws+PXQ/eutAL7x0CPXFZuzJw+mdYj+REe
tuSqumzmRrEXqT2p5p+gt1kyqT2BGxdtC/PDsc9wPfypif5zbiR68bKEXjts
Mt7KmZvPjW7J3+1qE9ohsMmQEd7CjeTVMkaaUQfINAZI6C/mQfPBxnQDy06w
ezsYmuPBg7vpfJXSPV9AJJS6kwJ50Ft4B/ou64Lc/VzDYWE8aCgkkX9Qtwv4
6tfoOT/jwXtCs7H7n3dBat1BTumvPGjr28pf69sNw9XZHmEHFuHWdWc37NOi
7tVyP4aTNC82NqRPha/4Bqt7dnFNqPLiuYTNrP0m36CGbdETL+TF8SUGTk/C
vsFaDBkNOsSLFxxq5y8JD0BrbrjPw6u8KJi4zdNf6DtoPX8U0/qDF2nDgeVz
5BAI36v8qJ3Nh+s5WiZq3o5AQU7wxeoyPtx2Vb8gcWIETrfoEwbv+FAwdPBZ
jsQolC99Z2sxwIe/uf79esN2FDxCWyfdJfgRswfP/uT8CV/8B5al+fCj5g8p
r2DdX5DuzG8opiuAh/kaHD1nxqE2StTjqYkACu2bKtohPwG9ZeKx208KoK3L
yrf7j06A+Ir13+29BZA3iKdCumgC/Ip3+ha/FMBTepfPfL7yG0xEvP+1Ixbj
5wRil/S6KZj+d1Q0f2YxygiZaZ6//gfiz58eUDIVwlgeGUYVGxsqFS2aDDwq
hI/87/HISbJhEUcSZ8cJIZSW2PgxToMNO0N6JEOchXDKmvdhpTsbro47avot
SAj737wQ5hhhw6iy/WXxeUKolL/m+KIudrwlsCFGhBDGvRWcHkaNnHg59o/B
2KAwSj1i1J3sXoQsjZ2Y5ymK8YK7r52QF8Z1btbuRrJLUX67Z17x1FLsGY8w
4ctfhjF2q0z8Q8Rxz1e7C7dcxND80ec/9TfW4L6eULnVq8Xx5p5XA/xI4EAp
w6fy6UqEnK7b969LoaLw+1Xax1bhkdqzl50EpZEXxi3bfq3GwrSJE8JW63H3
kPlvwlgSVW8wgty/yWHMEt9GbzNJ1L4YGqP7Sw7H1FOetR2WRKch/rIVs3IY
Fzxjc4chiT0x1euyhORxWvp+yyJnSUyy0hL5ulkeUxmfc0aCJVE+aSqNI0Ae
hVqOeRUUUe0/tFkNSiqg9Xyg2coySTzhs40jQFYB89Y93+BeIYkNb4WDJTYo
oO1ZliHlN5K4PrGyFHYrYIlI/NHET5KY0sd33dxBAd32dmlem5DED7Z712dn
K2BLyUlWc3kaBgbzuoruUcQRrY/iF+g0DNjYn6t2UBG5i/dviFOhofqQV7aB
uSJuKtxq06tGQ7dFPEuP2Cli2CuhujM7qXz5C4JFQYqYujWgN1yHhsvayBmn
m4pYmjMzn61HQ9ryhCGBu4r4M6tXZd6Ahq4TFrpCSYq4PyMv8qoFDbN5s3OX
liuitarKizRLGtobjGlJ1CrixRePa96dpKE3l/GmRY1U/89vzS0/TUO1agXd
W52KyPv01MmH/9DwTNpHae1pRSTk2y9UeNLwSGvGvWMsdNySYhgxcIGGIxoe
y8y56HgqWbNayY+G+gVR274K0/F14hKl/FAaGnhavVKXpmO7VLBu520aSoy8
f0qXp+P4g3kGewQNOcw9Ds0o0VEqYSBcN5qGfM4NB8S20nEb7fgz+zgaNnvr
sdtq0tEwrrnyxgMa3qeLMEK30/FyTNFMczINQ9dJrTixh45RqzYtnUqlYcSR
4U+L99Ex/X6KosRzGn63/TJ404COnVF3LBmZNPS5NiooaUbHyRX85/1zaJi5
64ap/GE6Ct69FJaUR0OrKgdnEQs6akbYVwyX0HAsSPGG0wk6mizr6hR+TUOB
uOTgfis6OoSbTm+oouqX+FYZTtHRb0mdqFktDeO0GSludnS8f3u7wvl6Kp9L
c1WwPR0zRLJ3xTTQUOyJfYGPIx1rbiocL26moUv+VMUhZzpO3xC7zd1Gw+h5
Z4FsVzqKCF5Ple2gYcmh6Eo4S8f119lf7+2iYYLvsb60c3REAY8O5680NNzd
lcDlTkeza8OTt/tpyEi7QNfxoKMT30mRrO/U/gRpvnLzpGNAcKvcx2EaCoke
tg85T8eXV8osJMep86bm+CTwAh2T9tSIBU7SUPv+xooLF6l68jc0DM3Q0LRr
RZylNx1D3rRcM5qn4ebYONsNPnT0Ce3Y9YqNQHkdnr2/Kbse7GUhuAhc3qV9
POUSHa2XDOVeWUTg65JdaQaX6agfOa1oIkSg7YaD9e6+dARz1m95ogRy5t62
m6GsIsHzgFxO4AbByneuftR5aF98NFicwLG292VdlJfHLV0+uorAzqD8aR1/
OvIyJN6Z0ggUV3gg/pjyH5K8WiBFYPTW+NJZyl2PleavyhFYGyo9dCeAjs22
m3N+KhI4rP3F9SPlSjlN10MqBJqu4bkpFkjH3KEdCkUbCZwNan1uQPnpM72+
dVsIbBpcohZAOc7lYHzINgIbX4r5ZlK+pXro8BgQyCqypb+LsnuWdX3xLgKf
PL+7WfkKHU97OATJ7CGQppGeZkjZQt1N+8ZeAo3yDM1dKR+Y9ZwdP0CgXFaH
ayhl7cJLWUeMCNRjOaCUQnnTpSsupaYEtptfKiqlLKN9Q072MIF8nvsNPlJe
XHE/9rclgbtF2pexBdGRNejBIQsryllFYaKUx/Y8ES0/RWDigc5EknIvf3qd
nD2Bm39126hQbn2TFXjLidovmtgEUK4NLdCaOkPgFtVTtvqUCw6Wzxw7R+Bq
2fEWU8oP3zc4KVwgcE7r6vxpyhGRrevDfAi0ejX6yY1ysHln97QvgcFfLOe9
KHtJ9EVbBhI4pMvp4UfZqX3ItDKYQOmtqSZXKTPixoTp1wk0UxZMvEnZiDFT
E36TQMFjA04RlLf28uCJSKreZtMP4ykrJAlOV90jcNxWknhEWdJuWYZSLIFu
zmlaTyiLyK9yjEggsF9Ijy+NMucwKTOXSMXdx/zTKU8+k+06mUzg3ioyO4Py
gIvy/ZpUAjfJ5zzOovx2XFPo7r8Ebvvg1pRHuTRrZ/V8JoFLcuVXFlLO9ND3
s84lMGK9t0ox5SR1Q826fAJZegxXl1K+N3toUrWYwCIBha4yytcLj7+IKqPq
22l06TVln0s29qyVBMYIlsxVULbmPNv55g2Bar/VY6spi6+p+jDzjsD3vloZ
NZTfqK2ql2km8Pc+9YxaypcPurw2biHw9uvyuDrKm+zL8y9/IpCLzfz8G+Z6
/Fe8fNZOWcJsZz3lmFiH1LYvBP68y8ryljJX49J7m/oJrEga0ntHOXfQ9taJ
79R4m3Z0MO3IVRAUOkyggJWDTQNlQlLkUv4ogZp3d31l+v0Wa/eBMQLVd9w5
1Mjcb8Ncp+WTBIZeWFbOtKbDYpsdM9T+J7nKNFFOjMs0jmElcaemYivTZrm8
e2s4SPwy9FC6mTJ/k8WOSW4S/92o4Mx00dAL9bV8JLJlqf3LtBs3t+rBxSR+
T1AZZVqGdljWW5jEEykXZN9Tbtv6jJa6hET7TNdjTO9wNBXiWkniM6un+UxP
BqZwq64mUeVAQB/TqfHzc8doJEaKbVr8gfLxV4YT16RI9No2rcz0kubHQznS
JLLT+A2Zrhye6emVJVHgZYwL0148B9pEFUmMj+gOYbpHfbLaYQOJiuuVi5iO
NNYvidpMokV/0Hum9Z3iciq2ktipoPqdaZagsedjGiS6HN43x3RGgk4STYvE
YZkpwRbKp/Lux+7bQWKU5n5JpiXej9w5v5tEhR47OtN+i+76N+8l0Tty3x6m
1cghLzYDErlRy4TpwW1abnQjEnuz91oyHWcSfvqIKYnZ1f6nmTZy/sYIMiex
ddGUG9M8wRrmmUdJPB+aeYHpvAc3DbqPk3iZp9afaakPW1DDhkQrUApjumUk
ZLOdHYkOIeFRTF/j7VKMcCDRZto7jmmU2rSuzJnEG28nE5ke0wheNepKoq8z
TwrTSabtS1b/Q9X/T+Yzpo+4qPDreZI4dIcvg+myhx+nH/qQWJZV/Ipp9wLF
n+98SUxVoRcyLd9y+dtcAIlyc+YlTHeOvu+UCybR4KduOdNhfHItZiFUPRJY
KpnWWetd7x9KIu2QbzXTfzQbX7+4TSL2NNcyfeLM+Zf8USSOtk++ZXqTSvvL
9dEk3n/9uoFp3p/Up0EciervzzQx/Tn9QeaJByTePDPfzPRzF64sn0ckbh9y
/MC0r7JtVnQyifK+pS1Mm4zWZOWmUvUWn2/9b3znm9ljL6jzHKTSxnS90li2
cCaJV14ofGY6YcQkRzGHxBC7Ze1Mn3uek6OXR+WLD/9nXWeJ3FOFJJ5my+z4
73woeef6l5BYrOnUyfTIjy+5CeUkEoPiX5i+4/T4VVsN9X747u1ietsP+7xl
DSR6fjbqZrrbUSX/QAuJsUs29zAdPPw7P7idxB3OU/9ZyTG/oKyHxLM2cV+Z
9nLQKVIbJfGSZEov01X2jcWpsySuXezc99/6bOcrvOhSeHpwop9puo3cG31L
KTQKOP2N6fm8lMHjdVIY9vLuf64Xkec7u2UtjotH/+fy46aNB2LWoq35X79K
u3xPnn0dlh3/65Vm7896Oa/DL8f++jyr7IHaz+vQbiFe4nhQf5WuNB61/Gve
Nk8dxwxpHFiIu2vtGw4Qk8G4BX99RAuL9ZJBjwXn2azSl/8mg8KMvw6TWcGR
Y7weNe3/+taXQiuBV+vx1M6/Do2yrrCUlMVXC/M5u7xrT5avLN5Z6M887Ogb
/j5Z3LMwn2R71pPvD8rhjgVP7kicii2Qw/iF8RyXjqkpk/I4vNC+++t295JA
eYw4sbA+4dyqijF5ZF/IT9BQXllnqYDzRn+dZGm4LKpCAVmO/vVT/7PCNgqK
mLfQX5SDveJG6r9hdMGBxif02McV8dDCfNojL3vutKQjbcEb2+KTA+uo7xSr
v27l21Sss0IJ/RbikevvPa3TU8LNC+Y/u+TBtctKuPXkX3sXhUTq5Sih50J9
eh1GV/P9UMIG27/eu9I4sVpKGd8b/nXFjusswybKWLEwfy3HisPCQco4vTBf
5/IlRY6Fypi8MF6sBEOqdlz5/+vp+uF3NERGBf0W6iNV+vjOvsMq6GS9sB+T
GceFQlTQaCE/VKFEtqFABZMXfD60e7ZuTAWFFtpb/+J4VyWrigUL8ZMNM+7r
j6qi/sL4jPSfkkE3VPHJgkMb+EPKKlT/X5+CX+um5udVUXrB/wPD6DPc
          "]]}, Annotation[#, "Charting`Private`Tag$10674#4"]& ], 
       TagBox[{
         Directive[
          Opacity[1.], 
          AbsoluteThickness[1.6], 
          RGBColor[0.6, 0.4, 0.2]], 
         LineBox[CompressedData["
1:eJw91wk0VWsbB3AZynjONh9nPiHzRalUyv8KDRSFUKKEkmvIEJkqukjm+WZK
aFLdSLquUnSKa2xwpeJqUEqjFDfj935rfes7a+111m/tdc5+3rOf9//sI/AM
3OotKiIi8pkc/30vK5RqH+PIQuR/r+ogWQfGBjmEMnZ8bAh8aF4W5Tdi5Exh
Ln+YOSUcNY8rnd7y7YM8zmT1G6Xkz5iLPHqOG5GKCP1t2MZfRxzH3jWWRR5V
hLUF/YezuTikRIpFVyQpoj28/JaJkzgUDFyF13IVMSIqriw8Ig7NxAfrfr+i
CP4Ln/Jlj8WxcVXz5tNvFPEiWXN8y1EJZJeXuyVtVcK/5eFTWX/NB+PPozet
XZVw60O8f+LAfBTd9+BK7FLCxDIRm/2j83FmhvX8qL8SNFOMX00yFuAP55w9
UUlKcJS9k2S5dwH6ZX7dH9CoBGFQie1uEUksCvWJcNRVRrruVw9ZDSkYrBx0
KDVShqdOtm2giRRMRFwMR5YpI1HMdMltSylYpGx4c3itMlZqq5XreUvBvULf
scpNGbYPeyy1KqWQ1/PVUDRdGcELJeMrBNKQWHp4+PcxZYi6r7y+Q1YGslMT
zZM/lKGrIpPjyZSBQlNQiZWICuxajz930pYBf5On0zNZFYjonL00z1IGZt5W
d+YvUkFfuXGsf6QMQnNlSne6qOD+BcPpzFcyGPqev03mpgoWzPc5L3pWFqd/
XhIycEcFEtyercevysIjtSv99zYVzEs3GPz3liyeakj85dCngmvmT/7M6pPF
A4fgVUVjKqjsd3WpkZRDY7Ut30BXFYtOlr087yWH6JlhszkjVej0Vc01B8ph
xYZ41wfLVSFe/uPM3Ug51D6vzwqzUsWljpDOxAw5XKBrSTTuUoWZNW/dvAY5
5PvPG9mcr4rjVd7dj2VocKwvmi8oUcWsYvvuTGUaFCRM1ccqVBFVc+rkUh4N
aUUBbvk1qrB3Y7quWUzDsfZnXYOdqvimv9PbwZmGIJ26q0HiDAjsHnSWFtOw
8fX+mKwDDJip3tcMZtFhHaN+0TKCgemeubTUhXRYKPc/HY9lQKriVVi+Dh0r
rTaZ7khhQObYZ43w5XToVhqOqZ9lwGt0Cct3Kx0y3t/2XetnYPPO8keGv9Ih
OXMxf+8rBlpoEoo4QYd4rvc9tREGAgVbUpFJx7SwVz12ggH190bnFIrp+KBR
/4+1ghpmm3Fq9iodHUMxjn3r1OB1aMCVNkhHa/Sy+OTNahBXW3PNcIgOodLn
ajMnNRj9dEVx7Ts6bljuopd5qqHLccoGY3RcrLBo841Rw5f6oic2YhRSvRZg
qkYN5z2bN/kqU0ievhVwqV4NP4VeKchQpZCQE1HscVsNN6ammqrVKMQK303e
6VTDL5yuoRccCgEaHddS3qpBYN3wdFKTwuahDD0ul4meexGjzKUUOvSGetw0
mFDObA9vWUbBJmR5bKEuE8W00B2BphTWi/5zn7GciScKGp7VqyhY8PUOKtoz
YdWw9ujczxSWut29LRnHxJ8LlgR2bKJQW87Yvy6JiRV/fHFYYkdh8Xs/xYQ0
Jvwifxjk2VP4KVLBR6yQiYsRCa/tHChoF3jIzF5lwlLawjXHhQK754fT2Gsm
unp/a93nSeEka9Oc8QcmsuVXyGbvoaC259S5oK9MdKOrvd6LgspX66mPs0ww
VST/mfahQFE5p96qsrDVrU99ux8FMduf3g9sYOGYTXlFeAiFuOyjOWx7Fi5q
Rmv6h1IQedazesc2Fgqy9fI8wihM+0Zl9HmyIP1VZfeqcArjia1LH0Wx8M2h
3a47ksLIHc8jrZdYOF1j9dn/KAVeZt/+tFoWoq84qljHUXB03+zk2MBCXWy4
EiueQuO/K3Sft7LwuDz5SsMxClkG8j0Tr0g9T8HrS6TQMpnQeHOEhbCVNnX5
SeT6LdPn4kdZkGpKcXY8TsHH820MfY6FnpYv3cJkCqvyb2lpMdkQN7A2jU+l
EOS1VOEjn42U8zG39dIonDGumq7RYuPiufHYB8RUR96DNUvZ2PBLTo1SBoUh
kYCobfZsLFm4ODoyi0LKfnb3rwlsSNsccmvJo9C0PKveJpWcb/TYY5VP1i8u
WSGfw0aj+sOXt4l3lY5FFJexsUUs1uVKAQWTnraF126wsblqNODASQq+ZZCL
usOGR/XGlGfEJQF1E2hjY/VhmunaQgqSUqc7Oh6zsc1e2VKmiMLA6kMHh76y
4Vr1xj22mIKCzOddF36wcY7+SONv4vV9XjZBIhw4vVmYqFNCoSbYnj8tx8GC
EbpmO/Gw+T3pZiUO2tapeDJKSf/ImX1PZHHAXPTHmj3ECWe12hR1OLCl7X0y
StwQWlz7xJADq9yagqWnKHz5WbG0dBkHb4uu/ThIvL1/NkTPkoOUT3+XfiVO
Px/qPrqRA2OG65B+GQXhwZH117dwcEnc5y8v4p/kezlrPTj4vKc+pJP4Teqb
uFxvDsZfKspMERdLTwwP+3Gwe+lQ2qLTFGTFGTUpERys3pjmHE4sPKKtOhjL
wQFvk5NFxFEzptHGv3JAm3wrvEU8Mu5q3ZtJ6k3u75wjPh2yv0q7gIOevarn
2eUUXL9EUlElHFR+NvdZTkz5nwjrrOCg+4GzmD1x67vCp7wqDnIydsb6EB/2
uWgeXM1BdZjt35HEy17dqBBe5yAvkT0/lfiTR6eUaiMHmWpNtGLiyv6BAF8h
Bx/Mej9cIHZz/fSooY2D4LWhxXXESr2zprQHHBzaWcm5Tdy+lV6y6zEHkxZB
+1uI47p5YlcHyHrV+450EK+0NdonMcTBrpz+nd3Eo63odB4hv2fcodn/+pzV
lsUXvnDwz8csjy7iXc2786fHOdDODIppI2aYB09vnuHAz13eUUjc3RC3u0yM
C/W5wMEG4gTT7HtjUlxoysWzqonXXCvXs6a42D1lJl5BPG5cm1GgwoXP7Inc
HOJLl4XfR9hc7LRxbY8j9tL7e/tqdS5ERpaVBRCzz72+la7DhRNXUcGFuEdj
XOOlITmfcZdhTnyibH6yyTIu1tEEV9SJLbiqnxPMuLgUNPZQgnjypJbjEwsu
dMIlol+T+1ejalqvt4GLD+eZZ5qJfXPWc2PtyOfDn9sUE/el+r5d6MaFRhX7
60biDOnITWGeXDTYCF9ziNclJte07OPC9NzAqk+kv+qOVEX/EsZFMD/uewKx
/0zDi8YoLqIlZWztiDUiO6zl47i4nlc9okScHfKRqkvj4pH35Rf5pL83fpkJ
k8wl9SmF6DoRi/rTnm0v5CJqYlMRnTjIx7By7iwXBvIdz6LI/tF+ZS699TIX
93rSfzMgHvSwD6yo5eKJ8g+PfrIfN7seWLGhiYvzZsIXRsTze4+WFLaQ75dI
S+4l+/nm1iyxT51cvKe6VQ4R69te7cx6yoXEI+XaWpIH0ubfd/ePcWHh1PpO
nORFxM/aknWTXJxdXVCXQPLkzdodl9Pn8eAevvaQOHHz+qZJCzoPw9tMz46R
PIrcmpp9XpcHLWr5bAnJs7eOt1fEG/MwT7/10WwuhW3OY4NupjwMbTgi2E68
2M1Vn7Lmgb2//4VoDoX33pp3D+7mIbD7zhwzk+TBPhc/+308bEqTKHck+dm6
/4S8biAPKrKuusfTKVQEju4ciCbXD6LlvSR57Hbo5vjaAh6yjjjlOpK8bov6
UsQp5eHX5Wnye0iem8aqr52o5KHNpeCuH8l7pfjj6Reu8nD3m+chvwQyj1Oc
tOW7eRjdEb5PQObJyvSkrpG/eSgsNhadO0L2R2ZDqLCfrD97VK73MIVjeYKm
8BEeBlv2KQTFUODeH9f/LMqH0bvJNvsICk5bKBG3+XzMOJdPjB8kef9Q51Gr
FB/3Z/3qcsm8m+xxO3Sa4uOMd27IjWAKvU+a7zpx+cj37Uir+oWC3I7+gmYB
HyfX9X9TIPPUsv+7n6EmHztMXowd8CX9/I+2gpQ+Hwbm46YqZP6mvUpzv7GC
D77nRZNv7qRfP26fWOjER+v1rpLhzWQeKMU/OuzCR9Lr7V3NthS+rar6vX8H
H+U6LW3ZGymcSp7am+fJh4z2xjIVa1KfVlGfVBAfnh3CT4VmFOzthLU+IXy4
ZLj8KVhJ5t3BDxl3DvKxQE7EvGg5BYe7ZhtiYvg4zLg3HLCYwkXPgfovyXzM
4cB0ghbp72SJvE1pfKgWzTy+rEHBpdog+EImH99dTu1qE1CQEInV9Srgw+vI
3PgzFgX3Ym7h40o+vmreE/Ghk3zt84huvM2HGdvo1OQwHT5ziS4sIR91VNe+
yufkeW7RFZOIFj7q5UrtTJ7Q4Rsm8tG4i4+J6fzRmb/oaFYo21n5jI9224iB
1RfoCN30ck3KOKmPWfJ6jzcdbaHSrHc/+Nhw8rH5ejc6+EWLJ6xm+Ggs51pR
DnR0jsT9PicmwNRcWKMN6FiUpM4PkRcgu8ljT6gaHX3NXvO26wswkSkbcuMe
jcy3p8wYQwFST/OWX7xBw4ImO5NTiwV46f20IqGGhmW3Vu59YyrAkPbtv6bJ
83VOA9UZbCXAC6/E1okQGuxqbxSccBeA6z94JYZNw71KJaObGQKcTFRd2OQp
h2tJQnf+dwE6rXud85/IwEci7HlX10IsdPI89DVEEnuCo67JnlTH46kisxlr
CRju1euy3a0BG4e8wWkdUXQr6MuErdBEQeW/D69nzZg3XI4r1BdbhFWtq+ym
LCfMo+bp2ncMLEJSd8OlmcAv5tL9kesDarXgKzWY+yzslfnrM4Kc0mht/HvG
uZ/Z3m5ufOqHWMd77f//v/0P5Bs4pQ==
          "]]}, Annotation[#, "Charting`Private`Tag$10674#5"]& ]}}, {}}, {
    DisplayFunction -> Identity, 
     Method -> {
      "DefaultBoundaryStyle" -> Automatic, 
       "DefaultGraphicsInteraction" -> {
        "Version" -> 1.2, "TrackMousePosition" -> {True, False}, 
         "Effects" -> {
          "Highlight" -> {"ratio" -> 2}, "HighlightPoint" -> {"ratio" -> 2}, 
           "Droplines" -> {
            "freeformCursorMode" -> True, 
             "placement" -> {"x" -> "All", "y" -> "None"}}}}, 
       "DefaultMeshStyle" -> AbsolutePointSize[6], "ScalingFunctions" -> 
       None}, DisplayFunction -> Identity, DisplayFunction -> Identity, 
     Ticks -> {Automatic, Quiet[
        Charting`ScaledTicks[{Log, Exp}][#, #2, {6, 6}]]& }, 
     AxesOrigin -> {0, 0.}, FrameTicks -> {{Quiet[
         Charting`ScaledTicks[{Log, Exp}][#, #2, {6, 6}]]& , 
        Charting`ScaledFrameTicks[{Log, Exp}]}, {Automatic, 
        Charting`ScaledFrameTicks[{Identity, Identity}]}}, 
     GridLines -> {None, None}, DisplayFunction -> Identity, 
     PlotRangePadding -> {{
        Scaled[0.02], 
        Scaled[0.02]}, {0, 0}}, PlotRangeClipping -> True, ImagePadding -> 
     All, DisplayFunction -> Identity, 
     Method -> {
      "DefaultBoundaryStyle" -> Automatic, 
       "DefaultGraphicsInteraction" -> {
        "Version" -> 1.2, "TrackMousePosition" -> {True, False}, 
         "Effects" -> {
          "Highlight" -> {"ratio" -> 2}, "HighlightPoint" -> {"ratio" -> 2}, 
           "Droplines" -> {
            "freeformCursorMode" -> True, 
             "placement" -> {"x" -> "All", "y" -> "None"}}}}, 
       "DefaultMeshStyle" -> AbsolutePointSize[6], "ScalingFunctions" -> None,
        "ClippingRange" -> {{{4.0816326530612243`*^-7, 
        19.999999591836733`}, {-61.458524743138604`, 15.769233036486295`}}, {{
        4.0816326530612243`*^-7, 19.999999591836733`}, {0., 
        15.769233036486295`}}}}, DisplayFunction -> Identity, AspectRatio -> 
     NCache[GoldenRatio^(-1), 0.6180339887498948], Axes -> {True, True}, 
     AxesLabel -> {None, None}, AxesOrigin -> {0, 0}, 
     CoordinatesToolOptions -> {"DisplayFunction" -> ({
         Part[#, 1], 
         Exp[
          Part[#, 2]]}& ), "CopiedValueFunction" -> ({
         Part[#, 1], 
         Exp[
          Part[#, 2]]}& )}, DisplayFunction :> Identity, 
     Frame -> {{True, True}, {True, True}}, 
     FrameLabel -> {{None, None}, {None, None}}, 
     FrameTicks -> {{Automatic, Automatic}, {Automatic, Automatic}}, 
     GridLines -> {None, None}, GridLinesStyle -> Directive[
       GrayLevel[0.5, 0.4]], 
     Method -> {
      "DefaultBoundaryStyle" -> Automatic, 
       "DefaultGraphicsInteraction" -> {
        "Version" -> 1.2, "TrackMousePosition" -> {True, False}, 
         "Effects" -> {
          "Highlight" -> {"ratio" -> 2}, "HighlightPoint" -> {"ratio" -> 2}, 
           "Droplines" -> {
            "freeformCursorMode" -> True, 
             "placement" -> {"x" -> "All", "y" -> "None"}}}}, 
       "DefaultMeshStyle" -> AbsolutePointSize[6], "ScalingFunctions" -> 
       None}, PlotRange -> NCache[{{0., 19.999999591836733`}, {0, 
         Log[10000000]}}, {{0., 19.999999591836733`}, {
        0, 16.11809565095832}}], PlotRangeClipping -> True, 
     PlotRangePadding -> {{
        Scaled[0.02], 
        Scaled[0.02]}, {Automatic, Automatic}}, 
     Ticks -> {Automatic, Automatic}}],FormBox[
    FormBox[
     TemplateBox[{
      "\"V\"", "\"W\"", "\"Immunity to V\"", "\"Immunity to W\"", 
       "\"Innate Immunity\""}, "LineLegend", DisplayFunction -> (FormBox[
        StyleBox[
         StyleBox[
          PaneBox[
           TagBox[
            GridBox[{{
               TagBox[
                GridBox[{{
                   GraphicsBox[{{
                    Directive[
                    EdgeForm[
                    Directive[
                    Opacity[0.3], 
                    GrayLevel[0]]], 
                    PointSize[0.5], 
                    Opacity[1.], 
                    AbsoluteThickness[1.6], 
                    RGBColor[1, 0, 0]], {
                    LineBox[{{0, 10}, {40, 10}}]}}, {
                    Directive[
                    EdgeForm[
                    Directive[
                    Opacity[0.3], 
                    GrayLevel[0]]], 
                    PointSize[0.5], 
                    Opacity[1.], 
                    AbsoluteThickness[1.6], 
                    RGBColor[1, 0, 0]], {}}}, AspectRatio -> Full, 
                    ImageSize -> {40, 10}, PlotRangePadding -> None, 
                    ImagePadding -> Automatic, 
                    BaselinePosition -> (Scaled[0.1] -> Baseline)], #}, {
                   GraphicsBox[{{
                    Directive[
                    EdgeForm[
                    Directive[
                    Opacity[0.3], 
                    GrayLevel[0]]], 
                    PointSize[0.5], 
                    Opacity[1.], 
                    AbsoluteThickness[1.6], 
                    RGBColor[1, 0.5, 0]], {
                    LineBox[{{0, 10}, {40, 10}}]}}, {
                    Directive[
                    EdgeForm[
                    Directive[
                    Opacity[0.3], 
                    GrayLevel[0]]], 
                    PointSize[0.5], 
                    Opacity[1.], 
                    AbsoluteThickness[1.6], 
                    RGBColor[1, 0.5, 0]], {}}}, AspectRatio -> Full, 
                    ImageSize -> {40, 10}, PlotRangePadding -> None, 
                    ImagePadding -> Automatic, 
                    BaselinePosition -> (Scaled[0.1] -> Baseline)], #2}, {
                   GraphicsBox[{{
                    Directive[
                    EdgeForm[
                    Directive[
                    Opacity[0.3], 
                    GrayLevel[0]]], 
                    PointSize[0.5], 
                    Opacity[1.], 
                    AbsoluteThickness[1.6], 
                    RGBColor[0, 0, 1]], {
                    LineBox[{{0, 10}, {40, 10}}]}}, {
                    Directive[
                    EdgeForm[
                    Directive[
                    Opacity[0.3], 
                    GrayLevel[0]]], 
                    PointSize[0.5], 
                    Opacity[1.], 
                    AbsoluteThickness[1.6], 
                    RGBColor[0, 0, 1]], {}}}, AspectRatio -> Full, 
                    ImageSize -> {40, 10}, PlotRangePadding -> None, 
                    ImagePadding -> Automatic, 
                    BaselinePosition -> (Scaled[0.1] -> Baseline)], #3}, {
                   GraphicsBox[{{
                    Directive[
                    EdgeForm[
                    Directive[
                    Opacity[0.3], 
                    GrayLevel[0]]], 
                    PointSize[0.5], 
                    Opacity[1.], 
                    RGBColor[0.922526, 0.385626, 0.209179], 
                    AbsoluteThickness[1.6], 
                    Dashing[{Small, Small}]], {
                    LineBox[{{0, 10}, {40, 10}}]}}, {
                    Directive[
                    EdgeForm[
                    Directive[
                    Opacity[0.3], 
                    GrayLevel[0]]], 
                    PointSize[0.5], 
                    Opacity[1.], 
                    RGBColor[0.922526, 0.385626, 0.209179], 
                    AbsoluteThickness[1.6], 
                    Dashing[{Small, Small}]], {}}}, AspectRatio -> Full, 
                    ImageSize -> {40, 10}, PlotRangePadding -> None, 
                    ImagePadding -> Automatic, 
                    BaselinePosition -> (Scaled[0.1] -> Baseline)], #4}, {
                   GraphicsBox[{{
                    Directive[
                    EdgeForm[
                    Directive[
                    Opacity[0.3], 
                    GrayLevel[0]]], 
                    PointSize[0.5], 
                    Opacity[1.], 
                    AbsoluteThickness[1.6], 
                    RGBColor[0.6, 0.4, 0.2]], {
                    LineBox[{{0, 10}, {40, 10}}]}}, {
                    Directive[
                    EdgeForm[
                    Directive[
                    Opacity[0.3], 
                    GrayLevel[0]]], 
                    PointSize[0.5], 
                    Opacity[1.], 
                    AbsoluteThickness[1.6], 
                    RGBColor[0.6, 0.4, 0.2]], {}}}, AspectRatio -> Full, 
                    ImageSize -> {40, 10}, PlotRangePadding -> None, 
                    ImagePadding -> Automatic, 
                    BaselinePosition -> (Scaled[0.1] -> Baseline)], #5}}, 
                 GridBoxAlignment -> {
                  "Columns" -> {Center, Left}, "Rows" -> {{Baseline}}}, 
                 AutoDelete -> False, 
                 GridBoxDividers -> {
                  "Columns" -> {{False}}, "Rows" -> {{False}}}, 
                 GridBoxItemSize -> {"Columns" -> {{All}}, "Rows" -> {{All}}},
                  GridBoxSpacings -> {
                  "Columns" -> {{0.5}}, "Rows" -> {{0.8}}}], "Grid"]}}, 
             GridBoxAlignment -> {"Columns" -> {{Left}}, "Rows" -> {{Top}}}, 
             AutoDelete -> False, 
             GridBoxItemSize -> {
              "Columns" -> {{Automatic}}, "Rows" -> {{Automatic}}}, 
             GridBoxSpacings -> {"Columns" -> {{1}}, "Rows" -> {{0}}}], 
            "Grid"], Alignment -> Left, AppearanceElements -> None, 
           ImageMargins -> {{5, 5}, {5, 5}}, ImageSizeAction -> 
           "ResizeToFit"], LineIndent -> 0, StripOnInput -> False], {
         FontFamily -> "Arial"}, Background -> Automatic, StripOnInput -> 
         False], TraditionalForm]& ), 
      InterpretationFunction :> (RowBox[{"LineLegend", "[", 
         RowBox[{
           RowBox[{"{", 
             RowBox[{
               RowBox[{"Directive", "[", 
                 RowBox[{
                   RowBox[{"Opacity", "[", "1.`", "]"}], ",", 
                   RowBox[{"AbsoluteThickness", "[", "1.6`", "]"}], ",", 
                   InterpretationBox[
                    ButtonBox[
                    TooltipBox[
                    GraphicsBox[{{
                    GrayLevel[0], 
                    RectangleBox[{0, 0}]}, {
                    GrayLevel[0], 
                    RectangleBox[{1, -1}]}, {
                    RGBColor[1, 0, 0], 
                    RectangleBox[{0, -1}, {2, 1}]}}, DefaultBaseStyle -> 
                    "ColorSwatchGraphics", AspectRatio -> 1, Frame -> True, 
                    FrameStyle -> RGBColor[0.6666666666666666, 0., 0.], 
                    FrameTicks -> None, PlotRangePadding -> None, ImageSize -> 
                    Dynamic[{
                    Automatic, 1.35 CurrentValue["FontCapHeight"]/
                    AbsoluteCurrentValue[Magnification]}]], 
                    StyleBox[
                    RowBox[{"RGBColor", "[", 
                    RowBox[{"1", ",", "0", ",", "0"}], "]"}], NumberMarks -> 
                    False]], Appearance -> None, BaseStyle -> {}, 
                    BaselinePosition -> Baseline, DefaultBaseStyle -> {}, 
                    ButtonFunction :> With[{Typeset`box$ = EvaluationBox[]}, 
                    If[
                    Not[
                    AbsoluteCurrentValue["Deployed"]], 
                    SelectionMove[Typeset`box$, All, Expression]; 
                    FrontEnd`Private`$ColorSelectorInitialAlpha = 1; 
                    FrontEnd`Private`$ColorSelectorInitialColor = 
                    RGBColor[1, 0, 0]; 
                    FrontEnd`Private`$ColorSelectorUseMakeBoxes = True; 
                    MathLink`CallFrontEnd[
                    FrontEnd`AttachCell[Typeset`box$, 
                    FrontEndResource["RGBColorValueSelector"], {
                    0, {Left, Bottom}}, {Left, Top}, 
                    "ClosingActions" -> {
                    "SelectionDeparture", "ParentChanged", 
                    "EvaluatorQuit"}]]]], BaseStyle -> Inherited, Evaluator -> 
                    Automatic, Method -> "Preemptive"], 
                    RGBColor[1, 0, 0], Editable -> False, Selectable -> 
                    False]}], "]"}], ",", 
               RowBox[{"Directive", "[", 
                 RowBox[{
                   RowBox[{"Opacity", "[", "1.`", "]"}], ",", 
                   RowBox[{"AbsoluteThickness", "[", "1.6`", "]"}], ",", 
                   InterpretationBox[
                    ButtonBox[
                    TooltipBox[
                    GraphicsBox[{{
                    GrayLevel[0], 
                    RectangleBox[{0, 0}]}, {
                    GrayLevel[0], 
                    RectangleBox[{1, -1}]}, {
                    RGBColor[1, 0.5, 0], 
                    RectangleBox[{0, -1}, {2, 1}]}}, DefaultBaseStyle -> 
                    "ColorSwatchGraphics", AspectRatio -> 1, Frame -> True, 
                    FrameStyle -> 
                    RGBColor[0.6666666666666666, 0.33333333333333337`, 0.], 
                    FrameTicks -> None, PlotRangePadding -> None, ImageSize -> 
                    Dynamic[{
                    Automatic, 1.35 CurrentValue["FontCapHeight"]/
                    AbsoluteCurrentValue[Magnification]}]], 
                    StyleBox[
                    RowBox[{"RGBColor", "[", 
                    RowBox[{"1", ",", "0.5`", ",", "0"}], "]"}], NumberMarks -> 
                    False]], Appearance -> None, BaseStyle -> {}, 
                    BaselinePosition -> Baseline, DefaultBaseStyle -> {}, 
                    ButtonFunction :> With[{Typeset`box$ = EvaluationBox[]}, 
                    If[
                    Not[
                    AbsoluteCurrentValue["Deployed"]], 
                    SelectionMove[Typeset`box$, All, Expression]; 
                    FrontEnd`Private`$ColorSelectorInitialAlpha = 1; 
                    FrontEnd`Private`$ColorSelectorInitialColor = 
                    RGBColor[1, 0.5, 0]; 
                    FrontEnd`Private`$ColorSelectorUseMakeBoxes = True; 
                    MathLink`CallFrontEnd[
                    FrontEnd`AttachCell[Typeset`box$, 
                    FrontEndResource["RGBColorValueSelector"], {
                    0, {Left, Bottom}}, {Left, Top}, 
                    "ClosingActions" -> {
                    "SelectionDeparture", "ParentChanged", 
                    "EvaluatorQuit"}]]]], BaseStyle -> Inherited, Evaluator -> 
                    Automatic, Method -> "Preemptive"], 
                    RGBColor[1, 0.5, 0], Editable -> False, Selectable -> 
                    False]}], "]"}], ",", 
               RowBox[{"Directive", "[", 
                 RowBox[{
                   RowBox[{"Opacity", "[", "1.`", "]"}], ",", 
                   RowBox[{"AbsoluteThickness", "[", "1.6`", "]"}], ",", 
                   InterpretationBox[
                    ButtonBox[
                    TooltipBox[
                    GraphicsBox[{{
                    GrayLevel[0], 
                    RectangleBox[{0, 0}]}, {
                    GrayLevel[0], 
                    RectangleBox[{1, -1}]}, {
                    RGBColor[0, 0, 1], 
                    RectangleBox[{0, -1}, {2, 1}]}}, DefaultBaseStyle -> 
                    "ColorSwatchGraphics", AspectRatio -> 1, Frame -> True, 
                    FrameStyle -> RGBColor[0., 0., 0.6666666666666666], 
                    FrameTicks -> None, PlotRangePadding -> None, ImageSize -> 
                    Dynamic[{
                    Automatic, 1.35 CurrentValue["FontCapHeight"]/
                    AbsoluteCurrentValue[Magnification]}]], 
                    StyleBox[
                    RowBox[{"RGBColor", "[", 
                    RowBox[{"0", ",", "0", ",", "1"}], "]"}], NumberMarks -> 
                    False]], Appearance -> None, BaseStyle -> {}, 
                    BaselinePosition -> Baseline, DefaultBaseStyle -> {}, 
                    ButtonFunction :> With[{Typeset`box$ = EvaluationBox[]}, 
                    If[
                    Not[
                    AbsoluteCurrentValue["Deployed"]], 
                    SelectionMove[Typeset`box$, All, Expression]; 
                    FrontEnd`Private`$ColorSelectorInitialAlpha = 1; 
                    FrontEnd`Private`$ColorSelectorInitialColor = 
                    RGBColor[0, 0, 1]; 
                    FrontEnd`Private`$ColorSelectorUseMakeBoxes = True; 
                    MathLink`CallFrontEnd[
                    FrontEnd`AttachCell[Typeset`box$, 
                    FrontEndResource["RGBColorValueSelector"], {
                    0, {Left, Bottom}}, {Left, Top}, 
                    "ClosingActions" -> {
                    "SelectionDeparture", "ParentChanged", 
                    "EvaluatorQuit"}]]]], BaseStyle -> Inherited, Evaluator -> 
                    Automatic, Method -> "Preemptive"], 
                    RGBColor[0, 0, 1], Editable -> False, Selectable -> 
                    False]}], "]"}], ",", 
               RowBox[{"Directive", "[", 
                 RowBox[{
                   RowBox[{"Opacity", "[", "1.`", "]"}], ",", 
                   InterpretationBox[
                    ButtonBox[
                    TooltipBox[
                    GraphicsBox[{{
                    GrayLevel[0], 
                    RectangleBox[{0, 0}]}, {
                    GrayLevel[0], 
                    RectangleBox[{1, -1}]}, {
                    RGBColor[0.922526, 0.385626, 0.209179], 
                    RectangleBox[{0, -1}, {2, 1}]}}, DefaultBaseStyle -> 
                    "ColorSwatchGraphics", AspectRatio -> 1, Frame -> True, 
                    FrameStyle -> 
                    RGBColor[
                    0.6150173333333333, 0.25708400000000003`, 
                    0.13945266666666667`], FrameTicks -> None, 
                    PlotRangePadding -> None, ImageSize -> 
                    Dynamic[{
                    Automatic, 1.35 CurrentValue["FontCapHeight"]/
                    AbsoluteCurrentValue[Magnification]}]], 
                    StyleBox[
                    RowBox[{"RGBColor", "[", 
                    RowBox[{"0.922526`", ",", "0.385626`", ",", "0.209179`"}],
                     "]"}], NumberMarks -> False]], Appearance -> None, 
                    BaseStyle -> {}, BaselinePosition -> Baseline, 
                    DefaultBaseStyle -> {}, ButtonFunction :> 
                    With[{Typeset`box$ = EvaluationBox[]}, 
                    If[
                    Not[
                    AbsoluteCurrentValue["Deployed"]], 
                    SelectionMove[Typeset`box$, All, Expression]; 
                    FrontEnd`Private`$ColorSelectorInitialAlpha = 1; 
                    FrontEnd`Private`$ColorSelectorInitialColor = 
                    RGBColor[0.922526, 0.385626, 0.209179]; 
                    FrontEnd`Private`$ColorSelectorUseMakeBoxes = True; 
                    MathLink`CallFrontEnd[
                    FrontEnd`AttachCell[Typeset`box$, 
                    FrontEndResource["RGBColorValueSelector"], {
                    0, {Left, Bottom}}, {Left, Top}, 
                    "ClosingActions" -> {
                    "SelectionDeparture", "ParentChanged", 
                    "EvaluatorQuit"}]]]], BaseStyle -> Inherited, Evaluator -> 
                    Automatic, Method -> "Preemptive"], 
                    RGBColor[0.922526, 0.385626, 0.209179], Editable -> False,
                     Selectable -> False], ",", 
                   RowBox[{"AbsoluteThickness", "[", "1.6`", "]"}], ",", 
                   RowBox[{"Dashing", "[", 
                    RowBox[{"{", 
                    RowBox[{"Small", ",", "Small"}], "}"}], "]"}]}], "]"}], 
               ",", 
               RowBox[{"Directive", "[", 
                 RowBox[{
                   RowBox[{"Opacity", "[", "1.`", "]"}], ",", 
                   RowBox[{"AbsoluteThickness", "[", "1.6`", "]"}], ",", 
                   InterpretationBox[
                    ButtonBox[
                    TooltipBox[
                    GraphicsBox[{{
                    GrayLevel[0], 
                    RectangleBox[{0, 0}]}, {
                    GrayLevel[0], 
                    RectangleBox[{1, -1}]}, {
                    RGBColor[0.6, 0.4, 0.2], 
                    RectangleBox[{0, -1}, {2, 1}]}}, DefaultBaseStyle -> 
                    "ColorSwatchGraphics", AspectRatio -> 1, Frame -> True, 
                    FrameStyle -> 
                    RGBColor[0.4, 0.2666666666666667, 0.13333333333333336`], 
                    FrameTicks -> None, PlotRangePadding -> None, ImageSize -> 
                    Dynamic[{
                    Automatic, 1.35 CurrentValue["FontCapHeight"]/
                    AbsoluteCurrentValue[Magnification]}]], 
                    StyleBox[
                    RowBox[{"RGBColor", "[", 
                    RowBox[{"0.6`", ",", "0.4`", ",", "0.2`"}], "]"}], 
                    NumberMarks -> False]], Appearance -> None, 
                    BaseStyle -> {}, BaselinePosition -> Baseline, 
                    DefaultBaseStyle -> {}, ButtonFunction :> 
                    With[{Typeset`box$ = EvaluationBox[]}, 
                    If[
                    Not[
                    AbsoluteCurrentValue["Deployed"]], 
                    SelectionMove[Typeset`box$, All, Expression]; 
                    FrontEnd`Private`$ColorSelectorInitialAlpha = 1; 
                    FrontEnd`Private`$ColorSelectorInitialColor = 
                    RGBColor[0.6, 0.4, 0.2]; 
                    FrontEnd`Private`$ColorSelectorUseMakeBoxes = True; 
                    MathLink`CallFrontEnd[
                    FrontEnd`AttachCell[Typeset`box$, 
                    FrontEndResource["RGBColorValueSelector"], {
                    0, {Left, Bottom}}, {Left, Top}, 
                    "ClosingActions" -> {
                    "SelectionDeparture", "ParentChanged", 
                    "EvaluatorQuit"}]]]], BaseStyle -> Inherited, Evaluator -> 
                    Automatic, Method -> "Preemptive"], 
                    RGBColor[0.6, 0.4, 0.2], Editable -> False, Selectable -> 
                    False]}], "]"}]}], "}"}], ",", 
           RowBox[{"{", 
             RowBox[{#, ",", #2, ",", #3, ",", #4, ",", #5}], "}"}], ",", 
           RowBox[{"LegendMarkers", "\[Rule]", "None"}], ",", 
           RowBox[{"LabelStyle", "\[Rule]", 
             RowBox[{"{", "}"}]}], ",", 
           RowBox[{"LegendLayout", "\[Rule]", "\"Column\""}]}], "]"}]& ), 
      Editable -> True], TraditionalForm], TraditionalForm]},
  "Legended",
  DisplayFunction->(GridBox[{{
      TagBox[
       ItemBox[
        PaneBox[
         TagBox[#, "SkipImageSizeLevel"], Alignment -> {Center, Baseline}, 
         BaselinePosition -> Baseline], DefaultBaseStyle -> "Labeled"], 
       "SkipImageSizeLevel"], 
      ItemBox[#2, DefaultBaseStyle -> "LabeledLabel"]}}, 
    GridBoxAlignment -> {"Columns" -> {{Center}}, "Rows" -> {{Center}}}, 
    AutoDelete -> False, GridBoxItemSize -> Automatic, 
    BaselinePosition -> {1, 1}]& ),
  Editable->True,
  InterpretationFunction->(RowBox[{"Legended", "[", 
     RowBox[{#, ",", 
       RowBox[{"Placed", "[", 
         RowBox[{#2, ",", "After"}], "]"}]}], "]"}]& )]], "Output",
 CellChangeTimes->{
  3.6573788744304485`*^9, {3.6573789502361813`*^9, 3.6573790066146803`*^9}, 
   3.65738044512202*^9, 3.657380610638311*^9, {3.657381995932418*^9, 
   3.657382026375526*^9}, 3.657382773150093*^9, 3.657389866414336*^9, {
   3.6573931382856083`*^9, 3.657393159988821*^9}, 3.657393479363697*^9, 
   3.657393603724869*^9, 3.6573936367721453`*^9, 3.6573947795024557`*^9, 
   3.6573948264192677`*^9, {3.6573948814721107`*^9, 3.657394890773505*^9}, 
   3.657394931004918*^9, {3.65739500766203*^9, 3.657395031291136*^9}, {
   3.65739508665169*^9, 3.657395117967263*^9}, 3.657395337792849*^9, 
   3.657395786580288*^9, {3.657396462398273*^9, 3.65739649227567*^9}, {
   3.657396707435192*^9, 3.657396733655002*^9}, {3.657397185863418*^9, 
   3.6573972036668787`*^9}, 3.6573973305840263`*^9, 3.657463735332137*^9, 
   3.657463991705912*^9, 3.657464177556465*^9, 3.6574643585033293`*^9, 
   3.657466072247818*^9, 3.657466137880047*^9, 3.6574662276687803`*^9, 
   3.657466260161819*^9, 3.6574663265278*^9, {3.657466362030898*^9, 
   3.657466390220636*^9}, 3.6574667353863583`*^9, 3.657467680162087*^9, 
   3.657468660548637*^9, 3.657469170395247*^9, 3.657469258989719*^9, 
   3.657469293347558*^9, 3.657807474780074*^9, 3.657811690348587*^9, 
   3.6578118263282623`*^9, 3.657811881477683*^9, 3.657811982547217*^9, 
   3.657812014290078*^9, 3.6578121175901213`*^9, 3.657812213470557*^9, 
   3.657812549595023*^9, 3.657813216047062*^9, 3.657813274895245*^9, 
   3.6578133470514803`*^9, 3.6578133891204643`*^9, 3.657813451914887*^9, 
   3.657813487964657*^9, 3.657813520980418*^9, 3.657813996547152*^9, 
   3.657814054677326*^9, 3.657814124327999*^9, 3.657815055208149*^9, 
   3.657931105066127*^9, 3.657931154069015*^9, 3.659311441023678*^9, 
   3.659366423481596*^9, 3.659366483888979*^9, 3.6593665883896112`*^9, 
   3.6593671437948513`*^9, 3.659377041603155*^9, 3.659466507290066*^9, 
   3.659466947143743*^9, 3.659467020774632*^9, 3.659467080893223*^9, 
   3.660155683626052*^9, 3.660155906516058*^9, {3.660155979044703*^9, 
   3.660156000341199*^9}, 3.6601560433930283`*^9, {3.6601565674431677`*^9, 
   3.660156588365651*^9}, 3.660157547534381*^9, 3.660158141828712*^9, 
   3.660158257913083*^9, {3.660158302333806*^9, 3.6601583060408993`*^9}, 
   3.6601583606990957`*^9, 3.660158418450481*^9, 3.660158460467544*^9, 
   3.6601586331519403`*^9, 3.660158689339806*^9, {3.660159159736391*^9, 
   3.660159214917036*^9}, 3.660160032028537*^9, 3.660160158388678*^9, 
   3.660160231874517*^9, 3.660160424616323*^9, 3.660264280427847*^9, 
   3.660264353576556*^9, 3.660264404010467*^9, 3.6602645102787*^9, 
   3.660264572810439*^9, 3.66026461690874*^9, 3.6602646852025137`*^9, 
   3.6602649687079887`*^9, 3.660265116092266*^9, 3.660265269362843*^9, 
   3.660265417298913*^9, 3.661093632621544*^9, 3.661093689314486*^9, 
   3.661093750610162*^9, 3.66109378301963*^9, 3.6610938565909357`*^9, 
   3.661094016958417*^9, 3.661094060822279*^9, 3.661094119650309*^9, 
   3.661712171207798*^9, 3.661712346328643*^9, {3.67438588738284*^9, 
   3.6743859606511593`*^9}, 3.674386082248364*^9, 3.6743861808364563`*^9, 
   3.674386283125291*^9, 3.674386321377632*^9, 3.674395322515564*^9, 
   3.6743953700527573`*^9, 3.674397436250803*^9, {3.674397502413835*^9, 
   3.6743975099647417`*^9}, {3.6743977336250467`*^9, 3.674397763667759*^9}, 
   3.674398356021306*^9, 3.6743985724153957`*^9, 3.755950383691101*^9, 
   3.755950449633131*^9, 3.755950524760614*^9, {3.755950627287078*^9, 
   3.75595064493113*^9}, 3.75596793923748*^9, 3.7559685234742727`*^9, 
   3.755968802801395*^9, 3.75596886845583*^9, 3.755969112387025*^9, {
   3.755969503843215*^9, 3.75596952687361*^9}, {3.755969608707265*^9, 
   3.755969645437705*^9}, {3.75596969741371*^9, 3.755969740694914*^9}, 
   3.7559697921513042`*^9, 3.755970661556148*^9, {3.7568493599712353`*^9, 
   3.75684938334659*^9}, 3.756849597545135*^9, 3.756849652610053*^9, 
   3.7568497737064753`*^9, 3.756849896327593*^9, 3.756849926617733*^9, {
   3.756850067608074*^9, 3.75685009499205*^9}, {3.756855047756579*^9, 
   3.756855075814289*^9}, 3.756858115340163*^9, 3.756858198104274*^9, 
   3.756858240271035*^9, 3.756858752726294*^9, {3.765540648098333*^9, 
   3.765540691346572*^9}, {3.768660930831923*^9, 3.768660979612887*^9}},
 CellLabel->"Out[10]=",ExpressionUUID->"f8f4b307-b837-442b-af15-2cfc80f04d24"]
}, Open  ]],

Cell[BoxData[
 RowBox[{"Show", "[", 
  RowBox[{"%17", ",", 
   RowBox[{"Axes", "\[Rule]", "False"}]}], "]"}]], "Input",
 NumberMarks->False,ExpressionUUID->"0d98a3bd-076b-44b4-a780-b9ef9f626b98"],

Cell["\<\
The plot above places all variables on a single plot. The command \
\[OpenCurlyDoubleQuote]PlotRange\[CloseCurlyDoubleQuote] sets the Y axis. The \
{t,0,900} sets the x axis.\
\>", "Text",
 CellChangeTimes->{{3.6573790191727023`*^9, 
  3.6573790495073557`*^9}},ExpressionUUID->"9b1f96ce-8db1-4b0c-ba79-\
30db2c1a5032"]
}, Open  ]]
},
WindowSize->{937, 723},
WindowMargins->{{Automatic, 32}, {Automatic, 101}},
PrintingCopies->1,
PrintingPageRange->{1, Automatic},
Magnification:>1.4 Inherited,
FrontEndVersion->"12.0 for Mac OS X x86 (64-bit) (April 8, 2019)",
StyleDefinitions->"Default.nb"
]
(* End of Notebook Content *)

(* Internal cache information *)
(*CellTagsOutline
CellTagsIndex->{}
*)
(*CellTagsIndex
CellTagsIndex->{}
*)
(*NotebookFileOutline
Notebook[{
Cell[CellGroupData[{
Cell[580, 22, 232, 4, 222, "Title",ExpressionUUID->"7ca17ffc-b3b3-44b6-bd2e-c8fa65c9b7bd"],
Cell[815, 28, 4364, 73, 159, "Input",ExpressionUUID->"2d58b136-ccd6-44d3-ac48-66727cc2f46a"],
Cell[5182, 103, 1332, 32, 72, "Input",ExpressionUUID->"57cd2b9d-363d-4b4b-8791-c5acb02f32a7"],
Cell[6517, 137, 17009, 321, 1087, "Input",ExpressionUUID->"7a0b9471-4169-4e5e-b763-e1cfccc3dfd8"],
Cell[CellGroupData[{
Cell[23551, 462, 3903, 61, 72, "Input",ExpressionUUID->"fcf66017-a9a8-439b-937f-3dd74dee0ad4"],
Cell[27457, 525, 884, 16, 51, "Output",ExpressionUUID->"84a5890d-6b20-4c2e-a50e-09c384261184"],
Cell[28344, 543, 945, 18, 33, "Message",ExpressionUUID->"7096965f-d033-4f87-a2f8-5a0f403aaf0d"],
Cell[29292, 563, 736, 10, 82, "Output",ExpressionUUID->"20e5528e-a8c8-462d-b19c-244bdde6ba11"]
}, Open  ]],
Cell[CellGroupData[{
Cell[30065, 578, 3715, 72, 188, "Input",ExpressionUUID->"a80c5450-5e8e-428e-a8e1-6ada4274b0a0"],
Cell[33783, 652, 55342, 1004, 344, "Output",ExpressionUUID->"f8f4b307-b837-442b-af15-2cfc80f04d24"]
}, Open  ]],
Cell[89140, 1659, 195, 4, 42, "Input",ExpressionUUID->"0d98a3bd-076b-44b4-a780-b9ef9f626b98"],
Cell[89338, 1665, 328, 7, 80, "Text",ExpressionUUID->"9b1f96ce-8db1-4b0c-ba79-30db2c1a5032"]
}, Open  ]]
}
]
*)
